# Supplementary material for: Octa­aqua­bis(μ2-1H-pyrazole-3,5-di­carboxyl­ato)tricopper(II) tetra­hydrate
Source: Acta Crystallogr Sect E Struct Rep Online. 2010 Jan 30;66(Pt 2):m216. doi: 10.1107/S1600536810001595 (PMC2979837; doi:10.1107/S1600536810001595)
Supplement: Supplementary file 1 [file e-66-0m216-sup1.cif]

##############################################################################
###                                                                        ###
###        Electronic paper (Acta Crystallographica Section E)             ###
###                                                                        ###
##############################################################################
#                                                                            #
# This CIF contains the data in a paper accepted for publication in Acta     #
# Crystallographica Section E. It conforms to the requirements of Notes      #
# for Authors for Section E, and has been peer reviewed under the auspices   #
# of the IUCr Commission on Journals.                                        #
#                                                                            #
# Full details of the Crystallographic Information File format               #
# are given in the paper "The Crystallographic Information File (CIF):       #
# a New Standard Archive File for Crystallography" by S. R. Hall, F. H.      #
# Allen and I. D. Brown [Acta Cryst. (1991), A47, 655-685].                  #
#                                                                            #
# The current version of the core CIF dictionary is obtainable from          #
# ftp://ftp.iucr.org/pub/cif_core.dic. The current version number is 2.4.    #
#                                                                            #
# Software is freely available for graphical display of the structure(s) in  #
# this CIF.  For information consult the CIF home page http://www.iucr.org/  #
# cif/home.html                                                              #
#                                                                            #
# This file may be used for bona fide research purposes within the           #
# scientific community so long as proper attribution is given to the journal # 
# article from which it was obtained.                                        #
#                                                                            #
##############################################################################
                                             
data_global
_audit_creation_method     'from SHELXL-97 '
_journal_date_recd_electronic     2009-11-22
_journal_date_accepted     2010-01-13
_journal_name_full     'Acta Crystallographica, Section E'
_journal_year     2010
_journal_volume     66
_journal_issue      2
_journal_page_first     m216
_journal_page_last     m216
_journal_paper_category     QM
_journal_coeditor_code     IS2499
loop_
    _publ_contact_author_name
    _publ_contact_author_address
    _publ_contact_author_email
    _publ_contact_author_fax
    _publ_contact_author_phone
    'Dr Jing-Wei Xu'
;
State Key Laboratory of Electroanalytical Chemistry
Changchun Institute of Applied Chemistry
Chinese Academy of Sciences
Changchun 130022
P.R.China
;
 'jwxu@ciac.jl.cn' '86-431-85262649' '86-431-85262643'
_publ_section_title
;
Octaaquabis(\m~2~-1<i>H</i>-pyrazole-3,5-dicarboxylato)tricopper(II)
tetrahydrate
;
loop_
    _publ_author_name
    _publ_author_address
    'Li, Zhi-Gang'
;
Shenzhen Environmental Monitoring Center
Shenzhen 518008
People's Republic of China
;
    'Li, Shao-Ai'
;
Shenzhen Environmental Monitoring Center
Shenzhen 518008
People's Republic of China
;
    'Liu, De-Quan'
;
Shenzhen Environmental Monitoring Center
Shenzhen 518008
People's Republic of China
;
    'Huang, Yi-Hua'
;
Shenzhen Environmental Protecting Bureau
Shenzhen 518008
People's Republic of China
;
    'Xu, Jing-Wei'
;
State Key Laboratory of Electroanalytical Chemistry
Changchun Institute of Applied Chemistry
Chinese Academy of Sciences
Changchun 130022
People's Republic of China
;
data_I
_chemical_name_systematic
;
Octaaquabis(\m~2~-1<i>H</i>-pyrazole-3,5-dicarboxylato)tricopper(II)
tetrahydrate
;
_chemical_name_common     ?
_chemical_formula_moiety     'C10 H18 Cu3 N4 O16, 4(H2 O)'
_chemical_formula_sum     'C10 H26 Cu3 N4 O20'
_chemical_formula_iupac     '[Cu3 (C5 H N2 O4)2 (H2 O)8], 4H2 O'
_chemical_formula_weight     712.97
_chemical_melting_point     ?
_symmetry_cell_setting     Triclinic
_symmetry_space_group_name_H-M     'P -1'
_symmetry_space_group_name_Hall     '-P 1'
loop_
    _symmetry_equiv_pos_as_xyz
    'x, y, z'
    '-x, -y, -z'
_cell_length_a     8.9455(6)
_cell_length_b     9.1018(7)
_cell_length_c     9.1125(7)
_cell_angle_alpha     103.4850(10)
_cell_angle_beta     90.9240(10)
_cell_angle_gamma     117.5050(10)
_cell_volume     633.31(8)
_cell_formula_units_Z     1
_cell_measurement_reflns_used     2128
_cell_measurement_theta_min     2.32
_cell_measurement_theta_max     26.00
_cell_measurement_temperature     293(2)
_exptl_crystal_description     tabular
_exptl_crystal_colour     blue
_exptl_crystal_size_max     0.17
_exptl_crystal_size_mid     0.13
_exptl_crystal_size_min     0.05
_exptl_crystal_density_diffrn     1.869
_exptl_crystal_density_meas     ?
_exptl_crystal_density_method     'not measured'
_exptl_crystal_F_000     361
_exptl_absorpt_coefficient_mu     2.590
_exptl_absorpt_correction_type     multi-scan
_exptl_absorpt_process_details     '(<i>SADABS</i>; Sheldrick, 1996)'
_exptl_absorpt_correction_T_min     0.6658
_exptl_absorpt_correction_T_max     0.8771
_exptl_special_details
;
;
_diffrn_ambient_temperature     293(2)
_diffrn_radiation_type     MoK\a
_diffrn_radiation_wavelength     0.71073
_diffrn_radiation_source     'fine-focus sealed tube'
_diffrn_radiation_monochromator     graphite
_diffrn_measurement_device_type     'Bruker SMART APEX CCD area-detector'
_diffrn_measurement_method     '\f and \w scans'
_diffrn_detector_area_resol_mean     ?
_diffrn_reflns_number     3535
_diffrn_reflns_av_R_equivalents     0.0098
_diffrn_reflns_av_sigmaI/netI     0.0211
_diffrn_reflns_theta_min     2.32
_diffrn_reflns_theta_max     26.00
_diffrn_reflns_theta_full     26.00
_diffrn_measured_fraction_theta_max     0.972
_diffrn_measured_fraction_theta_full     0.972
_diffrn_reflns_limit_h_min     -10
_diffrn_reflns_limit_h_max     11
_diffrn_reflns_limit_k_min     -11
_diffrn_reflns_limit_k_max     9
_diffrn_reflns_limit_l_min     -11
_diffrn_reflns_limit_l_max     9
_diffrn_standards_number     ?
_diffrn_standards_interval_count     ?
_diffrn_standards_interval_time     ?
_diffrn_standards_decay_%     ?
_refine_special_details
;
Refinement of <i>F</i>^2^ against ALL reflections. The weighted <i>R</i>-factor
<i>wR</i> and goodness of fit <i>S</i> are based on <i>F</i>^2^, conventional
<i>R</i>-factors <i>R</i> are based on <i>F</i>, with <i>F</i> set to zero for
negative <i>F</i>^2^. The threshold expression of <i>F</i>^2^ >
\s(<i>F</i>^2^) is used only for calculating <i>R</i>-factors(gt) <i>etc</i>.
and is not relevant to the choice of reflections for refinement.
<i>R</i>-factors based on <i>F</i>^2^ are statistically about twice as large
as those based on <i>F</i>, and <i>R</i>- factors based on ALL data will be
even larger.
;
_reflns_number_total     2412
_reflns_number_gt     2198
_reflns_threshold_expression     I>2\s(I)
_refine_ls_structure_factor_coef     Fsqd
_refine_ls_matrix_type     full
_refine_ls_R_factor_all     0.0395
_refine_ls_R_factor_gt     0.0358
_refine_ls_wR_factor_gt     0.0922
_refine_ls_wR_factor_ref     0.0951
_refine_ls_goodness_of_fit_ref     1.078
_refine_ls_restrained_S_all     1.086
_refine_ls_number_reflns     2412
_refine_ls_number_parameters     205
_refine_ls_number_restraints     12
_refine_ls_hydrogen_treatment     mixed
_refine_ls_weighting_scheme     calc
_refine_ls_weighting_details
         'calc w=1/[\s^2^(Fo^2^)+(0.0495P)^2^+1.6150P] where P=(Fo^2^+2Fc^2^)/3'
_atom_sites_solution_hydrogens     geom
_atom_sites_solution_primary     direct
_atom_sites_solution_secondary     difmap
_refine_ls_shift/su_max     0.042
_refine_ls_shift/su_mean     0.001
_refine_diff_density_max     0.887
_refine_diff_density_min     -0.541
_refine_ls_extinction_method     none
_refine_ls_extinction_coef     ?
loop_
    _atom_type_symbol
    _atom_type_description
    _atom_type_scat_dispersion_real
    _atom_type_scat_dispersion_imag
    _atom_type_scat_source
    'C' 'C' 0.0033 0.0016
                         'International Tables Vol C Tables 4.2.6.8 and 6.1.1.4'
    'H' 'H' 0.0000 0.0000
                         'International Tables Vol C Tables 4.2.6.8 and 6.1.1.4'
    'N' 'N' 0.0061 0.0033
                         'International Tables Vol C Tables 4.2.6.8 and 6.1.1.4'
    'O' 'O' 0.0106 0.0060
                         'International Tables Vol C Tables 4.2.6.8 and 6.1.1.4'
    'Cu' 'Cu' 0.3201 1.2651
                         'International Tables Vol C Tables 4.2.6.8 and 6.1.1.4'
_computing_data_collection     'SMART (Bruker, 1998)'
_computing_cell_refinement     'SAINT-Plus (Bruker, 1998)'
_computing_data_reduction     'SAINT-Plus (Bruker, 1998)'
_computing_structure_solution     'SHELXS97 (Sheldrick, 2008)'
_computing_structure_refinement     'SHELXL97 (Sheldrick, 2008)'
_computing_molecular_graphics     'SHELXTL (Sheldrick, 2008)'
_computing_publication_material     'SHELXTL (Sheldrick, 2008)'
loop_
    _atom_site_type_symbol
    _atom_site_label
    _atom_site_fract_x
    _atom_site_fract_y
    _atom_site_fract_z
    _atom_site_U_iso_or_equiv
    _atom_site_adp_type
    _atom_site_calc_flag
    _atom_site_refinement_flags
    _atom_site_occupancy
    _atom_site_disorder_assembly
    _atom_site_disorder_group
    Cu Cu1 0.5000 0.5000 0.0000 0.01250(16) Uani d S 1 . .
    Cu Cu2 0.18693(5) 0.39943(5) 0.35269(4) 0.01365(14) Uani d . 1 . .
    O O1 0.4661(3) 0.8149(3) 0.7106(3) 0.0205(5) Uani d . 1 . .
    O O2 0.2463(3) 0.5801(3) 0.5590(3) 0.0180(5) Uani d . 1 . .
    O O3 0.8061(3) 0.6833(3) 0.0762(3) 0.0187(5) Uani d . 1 . .
    O O4 0.9786(3) 0.8716(3) 0.2903(3) 0.0198(5) Uani d . 1 . .
    O O5 0.4555(4) 0.6959(4) -0.0015(3) 0.0319(7) Uani d D 1 . .
    H H5A 0.420(6) 0.690(7) -0.093(3) 0.038 Uiso d D 1 . .
    H H5B 0.541(5) 0.797(4) 0.040(5) 0.038 Uiso d D 1 . .
    O O6 -0.0225(4) 0.2439(4) 0.4269(4) 0.0318(7) Uani d D 1 . .
    H H6A -0.091(5) 0.148(4) 0.360(5) 0.038 Uiso d D 1 . .
    H H6B -0.083(6) 0.291(6) 0.468(5) 0.038 Uiso d D 1 . .
    O O7 0.2443(4) 0.8545(4) 0.1630(3) 0.0268(6) Uani d D 1 . .
    H H7A 0.330(4) 0.923(5) 0.219(5) 0.032 Uiso d D 1 . .
    H H7B 0.159(4) 0.848(6) 0.198(5) 0.032 Uiso d D 1 . .
    O O8 0.2631(4) 0.9378(4) 0.8781(3) 0.0280(6) Uani d D 1 . .
    H H8A 0.245(6) 0.913(6) 0.958(3) 0.034 Uiso d D 1 . .
    H H8B 0.316(5) 0.899(6) 0.826(5) 0.034 Uiso d D 1 . .
    O O9 0.1851(4) 0.2020(4) 0.1939(4) 0.0335(7) Uani d D 1 . .
    H H9A 0.104(5) 0.102(4) 0.195(6) 0.040 Uiso d D 1 . .
    H H9B 0.282(4) 0.202(7) 0.197(6) 0.040 Uiso d D 1 . .
    O O10 0.0459(4) 0.4770(5) 0.2092(4) 0.0415(8) Uani d D 1 . .
    H H10A 0.102(6) 0.580(4) 0.202(6) 0.050 Uiso d D 1 . .
    H H10B -0.052(4) 0.452(7) 0.238(6) 0.050 Uiso d D 1 . .
    N N1 0.5326(3) 0.5804(4) 0.2330(3) 0.0135(6) Uani d . 1 . .
    N N2 0.4214(3) 0.5670(4) 0.3334(3) 0.0136(6) Uani d . 1 . .
    C C1 0.5045(4) 0.6944(4) 0.4637(4) 0.0136(6) Uani d . 1 . .
    C C2 0.6742(4) 0.7934(4) 0.4484(4) 0.0151(7) Uani d . 1 . .
    H H2 0.7597 0.8884 0.5196 0.015 Uiso calc R 1 . .
    C C3 0.6852(4) 0.7162(4) 0.3012(4) 0.0125(6) Uani d . 1 . .
    C C4 0.4011(4) 0.6993(4) 0.5882(4) 0.0153(7) Uani d . 1 . .
    C C5 0.8344(4) 0.7607(4) 0.2152(4) 0.0136(7) Uani d . 1 . .
loop_
    _atom_site_aniso_label
    _atom_site_aniso_U_11
    _atom_site_aniso_U_22
    _atom_site_aniso_U_33
    _atom_site_aniso_U_12
    _atom_site_aniso_U_13
    _atom_site_aniso_U_23
    Cu1 0.0145(3) 0.0118(3) 0.0090(3) 0.0055(2) 0.0011(2) 0.0007(2)
    Cu2 0.0111(2) 0.0123(2) 0.0137(2) 0.00298(17) 0.00279(15) 0.00235(16)
    O1 0.0194(12) 0.0210(13) 0.0134(12) 0.0060(11) 0.0028(10) -0.0012(10)
    O2 0.0141(12) 0.0167(12) 0.0181(12) 0.0045(10) 0.0046(9) 0.0018(10)
    O3 0.0171(12) 0.0216(13) 0.0122(12) 0.0056(10) 0.0040(9) 0.0030(10)
    O4 0.0116(11) 0.0210(13) 0.0172(12) 0.0012(10) 0.0018(9) 0.0026(10)
    O5 0.0366(17) 0.0299(16) 0.0294(16) 0.0160(14) 0.0037(13) 0.0082(13)
    O6 0.0251(15) 0.0303(16) 0.0354(17) 0.0099(13) 0.0063(12) 0.0076(13)
    O7 0.0209(14) 0.0209(14) 0.0335(16) 0.0080(12) 0.0098(12) 0.0025(12)
    O8 0.0286(15) 0.0294(16) 0.0257(15) 0.0154(13) 0.0053(12) 0.0033(12)
    O9 0.0323(16) 0.0270(16) 0.0358(17) 0.0100(13) 0.0082(13) 0.0076(13)
    O10 0.0351(18) 0.0381(19) 0.054(2) 0.0156(16) 0.0024(16) 0.0220(16)
    N1 0.0125(13) 0.0140(14) 0.0123(13) 0.0050(11) 0.0035(10) 0.0035(11)
    N2 0.0119(13) 0.0146(14) 0.0112(13) 0.0044(11) 0.0020(10) 0.0018(11)
    C1 0.0136(15) 0.0139(16) 0.0119(15) 0.0057(13) 0.0014(12) 0.0032(12)
    C2 0.0125(15) 0.0157(17) 0.0132(16) 0.0039(13) 0.0005(12) 0.0031(13)
    C3 0.0127(15) 0.0126(16) 0.0103(15) 0.0047(13) -0.0010(12) 0.0027(12)
    C4 0.0149(16) 0.0166(17) 0.0152(16) 0.0081(14) 0.0031(13) 0.0047(13)
    C5 0.0150(16) 0.0130(17) 0.0133(16) 0.0064(14) 0.0037(13) 0.0048(13)
_geom_special_details
;
All e.s.d.'s (except the e.s.d. in the dihedral angle between two l.s. planes)
are estimated using the full covariance matrix. The cell e.s.d.'s are taken
into account individually in the estimation of e.s.d.'s in distances, angles
and torsion angles; correlations between e.s.d.'s in cell parameters are only
used when they are defined by crystal symmetry. An approximate (isotropic)
treatment of cell e.s.d.'s is used for estimating e.s.d.'s involving l.s.
planes.
;
loop_
    _geom_bond_atom_site_label_1
    _geom_bond_atom_site_label_2
    _geom_bond_site_symmetry_2
    _geom_bond_distance
    _geom_bond_publ_flag
    Cu1 O5 . 2.001(3) ?
    Cu1 O5 2_665 2.001(3) ?
    Cu1 N1 . 2.047(3) ?
    Cu1 N1 2_665 2.047(3) ?
    Cu1 O3 2_665 2.437(2) ?
    Cu1 O3 . 2.437(2) ?
    Cu2 N2 . 1.985(3) ?
    Cu2 O6 . 2.002(3) ?
    Cu2 O9 . 2.021(3) ?
    Cu2 O2 . 2.059(2) ?
    Cu2 O10 . 2.236(3) ?
    O1 C4 . 1.247(4) ?
    O2 C4 . 1.277(4) ?
    O3 C5 . 1.255(4) ?
    O4 C5 . 1.264(4) ?
    O5 H5A . 0.87(2) ?
    O5 H5B . 0.87(2) ?
    O6 H6A . 0.87(2) ?
    O6 H6B . 0.87(6) ?
    O7 H7A . 0.80(2) ?
    O7 H7B . 0.81(2) ?
    O8 H8A . 0.81(2) ?
    O8 H8B . 0.81(5) ?
    O9 H9A . 0.87(2) ?
    O9 H9B . 0.87(5) ?
    O10 H10A . 0.85(2) ?
    O10 H10B . 0.86(5) ?
    N1 N2 . 1.345(4) ?
    N1 C3 . 1.354(4) ?
    N2 C1 . 1.357(4) ?
    C1 C2 . 1.392(5) ?
    C1 C4 . 1.481(5) ?
    C2 C3 . 1.390(5) ?
    C2 H2 . 0.9300 ?
    C3 C5 . 1.497(4) ?
loop_
    _geom_angle_atom_site_label_1
    _geom_angle_atom_site_label_2
    _geom_angle_atom_site_label_3
    _geom_angle_site_symmetry_1
    _geom_angle_site_symmetry_3
    _geom_angle
    _geom_angle_publ_flag
    O5 Cu1 O5 . 2_665 180.0 ?
    O5 Cu1 N1 . . 87.36(12) ?
    O5 Cu1 N1 2_665 . 92.64(12) ?
    O5 Cu1 N1 . 2_665 92.64(12) ?
    O5 Cu1 N1 2_665 2_665 87.36(12) ?
    N1 Cu1 N1 . 2_665 180.00(18) ?
    O5 Cu1 O3 . 2_665 85.89(11) ?
    O5 Cu1 O3 2_665 2_665 94.11(11) ?
    N1 Cu1 O3 . 2_665 105.11(9) ?
    N1 Cu1 O3 2_665 2_665 74.89(9) ?
    O5 Cu1 O3 . . 94.11(11) ?
    O5 Cu1 O3 2_665 . 85.89(11) ?
    N1 Cu1 O3 . . 74.89(9) ?
    N1 Cu1 O3 2_665 . 105.11(9) ?
    O3 Cu1 O3 2_665 . 180.0 ?
    N2 Cu2 O6 . . 165.29(12) ?
    N2 Cu2 O9 . . 93.98(12) ?
    O6 Cu2 O9 . . 92.94(13) ?
    N2 Cu2 O2 . . 80.69(10) ?
    O6 Cu2 O2 . . 88.18(11) ?
    O9 Cu2 O2 . . 158.66(12) ?
    N2 Cu2 O10 . . 97.78(12) ?
    O6 Cu2 O10 . . 93.87(13) ?
    O9 Cu2 O10 . . 99.41(14) ?
    O2 Cu2 O10 . . 101.78(12) ?
    C4 O2 Cu2 . . 114.3(2) ?
    C5 O3 Cu1 . . 109.0(2) ?
    Cu1 O5 H5A . . 111(3) ?
    Cu1 O5 H5B . . 115(3) ?
    H5A O5 H5B . . 110(5) ?
    Cu2 O6 H6A . . 115(3) ?
    Cu2 O6 H6B . . 116(3) ?
    H6A O6 H6B . . 108(5) ?
    H7A O7 H7B . . 113(5) ?
    H8A O8 H8B . . 117(5) ?
    Cu2 O9 H9A . . 114(3) ?
    Cu2 O9 H9B . . 114(3) ?
    H9A O9 H9B . . 110(5) ?
    Cu2 O10 H10A . . 115(4) ?
    Cu2 O10 H10B . . 109(4) ?
    H10A O10 H10B . . 114(6) ?
    N2 N1 C3 . . 107.6(3) ?
    N2 N1 Cu1 . . 132.2(2) ?
    C3 N1 Cu1 . . 116.3(2) ?
    N1 N2 C1 . . 108.4(3) ?
    N1 N2 Cu2 . . 137.8(2) ?
    C1 N2 Cu2 . . 113.2(2) ?
    N2 C1 C2 . . 110.0(3) ?
    N2 C1 C4 . . 115.9(3) ?
    C2 C1 C4 . . 134.1(3) ?
    C3 C2 C1 . . 103.4(3) ?
    C3 C2 H2 . . 128.3 ?
    C1 C2 H2 . . 128.3 ?
    N1 C3 C2 . . 110.6(3) ?
    N1 C3 C5 . . 119.3(3) ?
    C2 C3 C5 . . 130.1(3) ?
    O1 C4 O2 . . 124.6(3) ?
    O1 C4 C1 . . 120.1(3) ?
    O2 C4 C1 . . 115.2(3) ?
    O3 C5 O4 . . 125.8(3) ?
    O3 C5 C3 . . 117.4(3) ?
    O4 C5 C3 . . 116.8(3) ?
loop_
    _geom_hbond_atom_site_label_D
    _geom_hbond_atom_site_label_H
    _geom_hbond_atom_site_label_A
    _geom_hbond_site_symmetry_A
    _geom_hbond_distance_DH
    _geom_hbond_distance_HA
    _geom_hbond_distance_DA
    _geom_hbond_angle_DHA
    O5 H5A O1 1_554 0.87(3) 2.28(4) 3.050(4) 148(4)
    O5 H5B O8 2_676 0.87(4) 2.16(4) 3.021(5) 172(4)
    O6 H6A O8 2_566 0.87(4) 2.38(5) 3.078(4) 137(4)
    O6 H6B O2 2_566 0.87(6) 2.30(6) 3.077(4) 149(4)
    O7 H7A O1 2_676 0.80(4) 2.16(4) 2.860(4) 147(4)
    O7 H7B O4 1_455 0.81(4) 1.91(4) 2.715(4) 171(4)
    O8 H8A O7 1_556 0.81(3) 2.06(3) 2.854(4) 169(4)
    O8 H8B O1 1_555 0.81(5) 2.03(5) 2.836(4) 175(4)
    O9 H9A O4 1_445 0.87(4) 2.26(4) 3.061(4) 154(4)
