# Supplementary material for: Octa­aqua­bis(μ2-1H-pyrazole-3,5-di­carboxyl­ato)tricopper(II) tetra­hydrate
Source: Acta Crystallogr Sect E Struct Rep Online. 2010 Jan 30;66(Pt 2):m216. doi: 10.1107/S1600536810001595 (PMC2979837; doi:10.1107/S1600536810001595)
Supplement: Supplementary file 2 [file e-66-0m216-Isup2.hkl]

# 
# h,k,l, Fc-squared, Fo-squared, sigma(Fo-squared) and status flag 
# 
data_I
_shelx_title ' p144 in P-1' 
_shelx_refln_list_code          4 
_shelx_F_calc_maximum      116.39 
_exptl_crystal_F_000       361.00 
_reflns_d_resolution_high  0.8105 
 
loop_ 
 _symmetry_equiv_pos_as_xyz 
 'x, y, z' 
 '-x, -y, -z' 
 
_cell_length_a     8.9455 
_cell_length_b     9.1018 
_cell_length_c     9.1125 
_cell_angle_alpha 103.485 
_cell_angle_beta   90.924 
_cell_angle_gamma 117.505 
 
_shelx_F_squared_multiplier     1.000 
 
loop_ 
 _refln_index_h 
 _refln_index_k 
 _refln_index_l 
 _refln_F_squared_calc 
 _refln_F_squared_meas 
 _refln_F_squared_sigma 
 _refln_observed_status 
   1   0   0      640.76      688.87      5.53 o 
   2   0   0        2.86       -0.77      0.77 o 
   3   0   0     6536.78     6750.79     61.48 o 
   4   0   0     4938.84     5235.86     26.91 o 
   5   0   0      801.20      772.36      8.64 o 
   6   0   0     1768.68     1808.44     19.72 o 
   7   0   0      327.50      327.88      8.84 o 
   8   0   0      203.05      207.37     12.28 o 
   9   0   0      254.01      266.34     14.94 o 
 -10   1   0      624.35      617.83     22.79 o 
  -9   1   0       14.11       22.75      5.88 o 
  -8   1   0      185.80      192.71      7.32 o 
  -7   1   0     3607.20     3706.16     32.31 o 
  -6   1   0       62.68       62.48      3.01 o 
  -5   1   0     3213.53     3228.62     20.21 o 
  -4   1   0     1257.49     1168.86      9.83 o 
  -3   1   0     1918.11     2242.65     13.47 o 
  -2   1   0      528.33      707.66      5.75 o 
  -1   1   0     5642.97     6318.13     46.44 o 
   1   1   0      141.29      118.35      2.39 o 
   2   1   0     5000.11     5210.36     24.42 o 
   3   1   0     7954.96     8460.46     38.31 o 
   4   1   0       21.41       15.82      2.97 o 
   5   1   0      593.39      585.03     10.09 o 
   6   1   0     1833.90     1857.13     32.48 o 
   7   1   0       96.54       71.64      7.96 o 
   8   1   0      141.43      142.28     11.38 o 
   9   1   0      998.18     1091.64     30.55 o 
 -10   2   0      620.74      586.29     21.51 o 
  -9   2   0        0.98        2.42      2.46 o 
  -8   2   0      449.81      412.30     12.17 o 
  -7   2   0     1994.63     1958.28     21.91 o 
  -6   2   0      328.69      304.11      5.94 o 
  -5   2   0       45.80       44.04      2.46 o 
  -4   2   0     4115.92     4630.59     30.82 o 
  -3   2   0      566.29      527.54     11.02 o 
  -2   2   0      929.23      962.00     13.58 o 
  -1   2   0     3422.91     3707.83     30.70 o 
   0   2   0      161.09      169.20      4.28 o 
   1   2   0     1711.75     1796.44     24.57 o 
   2   2   0     1825.96     2036.20     14.79 o 
   3   2   0     2067.72     2243.28     15.01 o 
   4   2   0      260.74      252.61      7.76 o 
   5   2   0      336.88      332.90     13.42 o 
   6   2   0       93.66       80.38      8.12 o 
   7   2   0      107.57       88.01      9.34 o 
   8   2   0        0.62        1.87      5.12 o 
 -10   3   0       86.96       90.37     13.96 o 
  -9   3   0       31.01       15.54      3.37 o 
  -8   3   0      462.84      437.74     10.83 o 
  -7   3   0     2262.76     2186.23     24.88 o 
  -6   3   0      231.12      231.88      7.07 o 
  -5   3   0      520.22      458.25     12.99 o 
  -4   3   0     4772.95     5003.23     48.16 o 
  -3   3   0      734.16      747.21     14.29 o 
  -2   3   0       76.10      135.44      5.91 o 
  -1   3   0       62.92       61.16      3.92 o 
   0   3   0      933.67      851.81      9.15 o 
   1   3   0       37.46       67.07      2.75 o 
   2   3   0     3611.59     3890.73     35.85 o 
   3   3   0      280.13      280.27     10.04 o 
   4   3   0       12.85       17.99      2.79 o 
   5   3   0      443.81      422.71     16.09 o 
   6   3   0      519.96      524.09     19.28 o 
   7   3   0      342.64      334.24     16.87 o 
 -10   4   0      182.21      194.74     11.85 o 
  -9   4   0        0.93        0.16      3.60 o 
  -8   4   0      273.01      298.12     13.19 o 
  -7   4   0      664.73      651.56     18.30 o 
  -6   4   0        4.61       17.75      4.70 o 
  -5   4   0     1167.84     1152.66     21.86 o 
  -4   4   0      605.49      403.42     11.92 o 
  -3   4   0      214.52      177.33      7.64 o 
  -2   4   0     2071.39     1878.35     23.62 o 
  -1   4   0     2740.31     2689.10     20.29 o 
   0   4   0       59.30       70.95      2.65 o 
   1   4   0       35.86       75.93      3.29 o 
   2   4   0     2880.50     2682.21     21.10 o 
   3   4   0      115.79      115.43      5.53 o 
   4   4   0       48.29       48.66      7.34 o 
   5   4   0     1482.91     1490.46     33.49 o 
   6   4   0      140.70      140.82     12.07 o 
   7   4   0      101.04      132.73     12.56 o 
 -11   5   0      562.54      548.45     20.66 o 
 -10   5   0       97.48       90.83      9.59 o 
  -9   5   0       61.08       58.70      7.87 o 
  -8   5   0     2132.83     2174.25     37.67 o 
  -7   5   0      129.67      146.33      9.85 o 
  -6   5   0        2.60        1.57      4.07 o 
  -5   5   0     1423.36     1360.02     25.09 o 
  -4   5   0      649.06      547.31     14.94 o 
  -3   5   0      592.27      541.80     13.88 o 
  -2   5   0     2926.47     2698.83     31.56 o 
  -1   5   0      650.01      646.82     12.95 o 
   0   5   0      142.39      143.17      3.88 o 
   1   5   0      645.75      590.40     16.06 o 
   2   5   0     1709.23     1676.37     28.37 o 
   3   5   0      341.55      329.35      9.61 o 
   4   5   0      124.34      123.84     10.83 o 
   5   5   0      955.99      979.47     28.52 o 
   6   5   0       84.45       97.11     11.98 o 
 -10   6   0       12.96       19.42      6.03 o 
  -9   6   0      463.80      425.84     17.92 o 
  -8   6   0      573.72      590.58     20.00 o 
  -7   6   0       94.96       75.75      8.54 o 
  -6   6   0      142.16      172.67     10.97 o 
  -5   6   0     2632.55     2657.41     37.92 o 
  -4   6   0      489.77      443.14     14.13 o 
  -3   6   0       36.15       21.68      4.54 o 
  -2   6   0     2236.61     2235.38     29.73 o 
  -1   6   0       14.57       19.80      2.90 o 
   0   6   0      177.47      205.14     10.71 o 
   1   6   0     1934.17     1978.28     33.54 o 
   2   6   0      511.57      533.91     17.09 o 
   3   6   0       36.29       45.76      7.92 o 
   4   6   0      817.83      837.58     26.72 o 
   5   6   0      184.73      215.38     15.73 o 
 -10   7   0      141.76      152.12     12.75 o 
  -9   7   0      561.14      528.51     20.31 o 
  -8   7   0      120.70      114.55     10.74 o 
  -7   7   0       59.95       72.62      8.74 o 
  -6   7   0      392.27      417.36     16.42 o 
  -5   7   0      847.67      820.79     21.24 o 
  -4   7   0      882.76      811.36     20.06 o 
  -3   7   0       37.77       38.05      5.74 o 
  -2   7   0      495.00      469.34     16.56 o 
  -1   7   0      303.15      315.22     14.30 o 
   0   7   0       67.97       66.15      8.22 o 
   1   7   0      608.09      575.73     19.29 o 
   3   7   0        2.31        4.48      5.41 o 
   4   7   0      514.28      588.12     24.60 o 
 -10   8   0        4.90       11.15      6.21 o 
  -9   8   0      701.64      760.06     25.56 o 
  -8   8   0       32.44       35.17      7.81 o 
  -7   8   0      149.12      143.89     11.62 o 
  -6   8   0      941.26      937.60     24.86 o 
  -5   8   0      194.11      204.94     12.04 o 
  -4   8   0       74.48       68.18      7.68 o 
  -3   8   0      118.72      150.03     10.05 o 
  -2   8   0      424.07      426.61     17.98 o 
  -1   8   0      481.40      497.61     19.18 o 
   0   8   0        8.34        4.86      5.44 o 
   1   8   0        8.18       18.97      6.78 o 
   2   8   0       21.17       20.69      7.27 o 
  -9   9   0      631.45      654.78     24.86 o 
  -8   9   0       72.08       67.42      9.99 o 
  -7   9   0        1.27       -5.06      5.06 o 
  -6   9   0      679.07      690.06     22.46 o 
  -5   9   0      226.93      217.77     13.05 o 
  -3   9   0     1243.83     1411.38     35.22 o 
  -2   9   0       51.75       61.82     10.16 o 
  -1   9   0        9.89       30.68      7.54 o 
   0   9   0      445.93      464.09     20.16 o 
  -8  10   0      218.05      329.28     18.40 o 
  -7  10   0      165.95      178.28     13.73 o 
  -6  10   0      567.67      551.49     21.12 o 
  -5  10   0        1.20        1.34      5.36 o 
  -4  10   0       13.34        7.94      6.30 o 
  -2  10   0        6.27       -1.99      7.02 o 
   4 -11   1      140.66      134.09     14.86 o 
   6 -11   1        8.15       11.45      7.21 o 
   1 -10   1      177.73      216.93     15.67 o 
   2 -10   1        4.80        4.63      6.03 o 
   3 -10   1       43.66       37.40      8.82 o 
   5 -10   1       42.69       41.75      8.32 o 
   6 -10   1       75.28       90.14     10.67 o 
   7 -10   1      414.53      437.60     19.67 o 
   8 -10   1      107.36      108.86     12.20 o 
   0  -9   1      191.13      192.24     13.52 o 
   1  -9   1      399.40      452.16     19.84 o 
   2  -9   1      206.76      227.50     14.36 o 
   4  -9   1      886.75      879.38     23.44 o 
   5  -9   1        7.97        7.81      5.54 o 
   6  -9   1       66.49       63.86      9.23 o 
   7  -9   1     1031.03     1035.07     28.29 o 
   8  -9   1      306.42      276.19     16.12 o 
   9  -9   1        0.94        2.65      6.08 o 
  -3  -8   1      646.07      647.69     25.20 o 
  -2  -8   1      116.94      106.68     11.58 o 
   0  -8   1      222.03      214.68     13.09 o 
   1  -8   1     1153.67     1199.12     29.21 o 
   2  -8   1      135.58      133.16      8.84 o 
   3  -8   1      259.66      271.82     12.67 o 
   4  -8   1      583.73      629.61     19.13 o 
   5  -8   1       27.75       41.39      7.14 o 
   6  -8   1       96.64      101.00      9.86 o 
   7  -8   1     1179.93     1163.42     29.01 o 
   8  -8   1      194.13      197.90     13.51 o 
   9  -8   1       77.92       87.42     10.58 o 
  10  -8   1      974.95     1005.19     30.57 o 
  -4  -7   1        3.54       10.51      6.47 o 
  -3  -7   1      647.22      675.32     23.60 o 
  -2  -7   1        2.52       -2.73      4.77 o 
  -1  -7   1       21.38       12.73      5.16 o 
   0  -7   1     1089.73     1098.77     25.42 o 
   1  -7   1      205.25      197.18      5.81 o 
   2  -7   1      681.51      633.89     16.15 o 
   3  -7   1     1437.49     1424.07     25.88 o 
   4  -7   1      634.15      662.31     18.58 o 
   5  -7   1      480.79      453.24     16.25 o 
   6  -7   1       24.21       36.78      6.76 o 
   7  -7   1     1469.43     1418.24     31.01 o 
   8  -7   1        0.60       -0.29      4.09 o 
   9  -7   1       43.77       28.95      6.83 o 
  10  -7   1      901.08      931.33     28.07 o 
  -5  -6   1      227.66      274.06     16.74 o 
  -4  -6   1      922.08      934.16     27.47 o 
  -3  -6   1     1288.26     1298.44     30.38 o 
  -2  -6   1      159.26      180.42      8.04 o 
  -1  -6   1       22.66       23.67      4.92 o 
   0  -6   1     5607.57     5810.21     62.91 o 
   1  -6   1       43.11       38.03      3.85 o 
   2  -6   1      144.67      124.40      5.22 o 
   3  -6   1     1732.01     1679.68     26.85 o 
   4  -6   1      362.28      344.56     12.83 o 
   5  -6   1      497.94      448.14     15.23 o 
   6  -6   1     1088.87     1132.94     25.27 o 
   7  -6   1       56.43       54.67      7.24 o 
   8  -6   1      300.51      325.39     15.10 o 
   9  -6   1      262.88      272.95     14.50 o 
  10  -6   1      286.76      264.84     14.79 o 
  -6  -5   1       19.33       18.41      7.31 o 
  -5  -5   1      267.30      251.26     14.78 o 
  -4  -5   1      567.63      524.76     19.39 o 
  -3  -5   1      540.31      555.81     18.33 o 
  -2  -5   1      327.07      323.86      8.67 o 
  -1  -5   1     3171.84     3158.02     25.62 o 
   0  -5   1     2147.91     2081.70     26.14 o 
   1  -5   1        1.09       -1.33      1.62 o 
   2  -5   1      438.09      349.06      7.70 o 
   3  -5   1     6757.76     6373.22     59.53 o 
   4  -5   1      557.00      465.38     13.81 o 
   5  -5   1     1276.58     1116.03     22.62 o 
   6  -5   1     2522.80     2593.29     37.79 o 
   7  -5   1        1.91       -3.19      3.24 o 
   8  -5   1      138.69      114.46      9.54 o 
   9  -5   1     1404.18     1408.77     31.14 o 
  10  -5   1        1.01       -1.01      3.91 o 
  -7  -4   1      346.49      365.57     19.10 o 
  -6  -4   1      277.95      262.12     15.21 o 
  -5  -4   1      294.63      257.17     13.93 o 
  -4  -4   1     1337.01     1325.16     28.06 o 
  -3  -4   1        1.39        1.69      1.51 o 
  -2  -4   1       91.18       86.72      3.28 o 
  -1  -4   1     4440.71     4446.51     45.16 o 
   0  -4   1      140.59      153.12      6.24 o 
   2  -4   1     2922.03     2830.40     22.67 o 
   3  -4   1     2856.75     2838.01     32.90 o 
   4  -4   1      605.73      683.46     15.76 o 
   5  -4   1     4280.94     3886.36     44.42 o 
   6  -4   1      735.42      715.36     18.17 o 
   7  -4   1      223.31      217.45     11.00 o 
   8  -4   1      318.21      308.31     10.56 o 
   9  -4   1     1852.39     1868.13     24.19 o 
  10  -4   1       36.06       45.53      5.09 o 
  -8  -3   1      408.38      367.00     18.84 o 
  -7  -3   1      619.48      573.55     21.54 o 
  -6  -3   1      250.55      264.47     14.06 o 
  -5  -3   1      123.92      142.93     10.31 o 
  -4  -3   1     1763.29     1846.32     19.43 o 
  -3  -3   1        1.63        5.31      1.35 o 
  -2  -3   1     1163.60     1262.85     10.78 o 
  -1  -3   1     2598.87     2916.80     20.82 o 
   0  -3   1        0.71        6.75      1.96 o 
   1  -3   1     1279.99     1429.26     17.86 o 
   2  -3   1    13547.49    14310.23    112.03 o 
   3  -3   1       52.96       80.61      5.44 o 
   4  -3   1       23.22       26.08      2.54 o 
   5  -3   1     1825.47     1944.45     15.27 o 
   6  -3   1      311.06      269.91      8.08 o 
   7  -3   1      375.18      379.92      7.36 o 
   8  -3   1     1462.74     1433.26     29.73 o 
   9  -3   1      233.14      235.70      8.47 o 
  10  -3   1       57.32       38.80      7.08 o 
  -8  -2   1      828.86      868.05     26.59 o 
  -7  -2   1       62.69       52.60      7.45 o 
  -6  -2   1       17.42       12.02      4.93 o 
  -5  -2   1     1977.54     2009.66     21.06 o 
  -4  -2   1     1082.56      984.11     13.01 o 
  -3  -2   1      617.79      534.40      6.36 o 
  -2  -2   1     3079.60     3380.74     18.48 o 
  -1  -2   1     1791.65     2117.30     15.64 o 
   0  -2   1       11.94        6.37      1.93 o 
   1  -2   1    11915.63    13588.46     94.48 o 
   2  -2   1    10298.83    11087.47     57.72 o 
   3  -2   1       55.72       54.30      2.25 o 
   4  -2   1        0.88        1.85      1.30 o 
   5  -2   1     7426.91     8141.08     50.54 o 
   6  -2   1        0.04        4.23      1.53 o 
   7  -2   1        2.47        3.61      2.04 o 
   8  -2   1      477.53      471.85     10.98 o 
   9  -2   1       57.37       57.95      7.44 o 
  10  -2   1       79.38       57.90      8.26 o 
  -9  -1   1       19.47       12.53      6.01 o 
  -8  -1   1     1229.05     1207.10     29.74 o 
  -7  -1   1       27.76       31.98      6.11 o 
  -6  -1   1      967.92      944.10     14.62 o 
  -5  -1   1     1853.48     1749.11     18.82 o 
  -4  -1   1        0.85        1.70      1.14 o 
  -3  -1   1     1649.59     1847.14     13.99 o 
  -2  -1   1     9911.06    10548.27     45.11 o 
  -1  -1   1      232.91      163.14      3.30 o 
   0  -1   1     1076.84      978.12     17.46 o 
   1  -1   1     2551.30     2592.53     25.93 o 
   2  -1   1     1681.60     1837.62     10.80 o 
   3  -1   1       29.43       55.98      2.50 o 
   4  -1   1      491.85      675.13      8.85 o 
   5  -1   1     2923.93     2857.53     19.07 o 
   6  -1   1      154.08      105.08      3.93 o 
   7  -1   1      152.27      168.15      6.39 o 
   8  -1   1       74.99       88.02      8.46 o 
   9  -1   1      105.17      105.67      9.96 o 
  -9   0   1      693.29      684.08     22.97 o 
  -8   0   1      392.27      400.13     20.64 o 
  -7   0   1        6.04        5.28      2.73 o 
  -6   0   1      681.81      651.51     11.61 o 
  -5   0   1     2722.38     2727.07     17.50 o 
  -4   0   1      183.26      195.00      3.56 o 
  -3   0   1     2015.66     1910.67     11.59 o 
  -2   0   1     4640.92     4449.80     33.04 o 
  -1   0   1      124.43      103.91      2.28 o 
   0   0   1      321.88      321.58      4.97 o 
   1   0   1     3290.27     3116.50     18.33 o 
   2   0   1      599.40      655.91      5.75 o 
   3   0   1       79.47       62.58      2.29 o 
   4   0   1     2636.65     2575.99     16.71 o 
   5   0   1      288.57      259.09      5.23 o 
   6   0   1      783.97      757.13     14.01 o 
   7   0   1      186.28      198.93     11.07 o 
   8   0   1      207.34      185.59     11.75 o 
   9   0   1      228.18      228.78     14.06 o 
 -10   1   1        5.68        0.00      4.33 o 
  -9   1   1      625.92      621.36     21.53 o 
  -8   1   1       73.95       65.96      5.04 o 
  -7   1   1      155.47      162.42      6.54 o 
  -6   1   1     1191.90     1260.18     16.35 o 
  -5   1   1      474.82      557.16      9.73 o 
  -4   1   1       46.22       31.70      2.61 o 
  -3   1   1     1191.57     1215.73     12.00 o 
  -2   1   1     6224.22     6334.49     48.86 o 
  -1   1   1      435.68      432.39      4.93 o 
   0   1   1       27.54       55.74      3.16 o 
   1   1   1     3514.96     3794.20     33.94 o 
   2   1   1     1614.17     1934.54     11.62 o 
   3   1   1      477.70      482.28      5.72 o 
   4   1   1      717.23      596.48     14.89 o 
   5   1   1       71.74       59.96      3.95 o 
   6   1   1       39.07       24.53      5.16 o 
   7   1   1     1568.11     1592.08     32.63 o 
   8   1   1       10.31       17.81      5.61 o 
 -10   2   1       46.80       48.88      5.30 o 
  -9   2   1     1313.30     1303.48     20.43 o 
  -8   2   1      195.37      173.46      7.08 o 
  -7   2   1      582.17      557.39     13.91 o 
  -6   2   1     2140.89     2005.71     20.95 o 
  -5   2   1      373.32      483.27     14.99 o 
  -4   2   1        0.83        1.96      1.65 o 
  -3   2   1     2821.46     2795.81     29.57 o 
  -2   2   1     1698.66     1685.84     19.41 o 
  -1   2   1     1430.24     1432.26     11.80 o 
   0   2   1     2631.67     2673.76     17.29 o 
   1   2   1       94.57      112.40      5.48 o 
   2   2   1       47.39       32.28      1.78 o 
   3   2   1      492.13      457.53      8.13 o 
   4   2   1     2106.82     2122.21     27.90 o 
   5   2   1      269.16      277.34      7.99 o 
   6   2   1      243.72      217.71     12.02 o 
   7   2   1     1819.05     1749.13     36.58 o 
   8   2   1       23.41       21.73      6.39 o 
 -10   3   1      205.54      200.30      8.71 o 
  -9   3   1     1695.99     1748.62     23.91 o 
  -8   3   1       56.25       62.08      4.80 o 
  -7   3   1      694.16      664.46     12.60 o 
  -6   3   1     3885.04     3693.56     44.13 o 
  -5   3   1       42.01       46.28      5.13 o 
  -4   3   1        2.02        6.13      2.87 o 
  -3   3   1     5656.19     6227.18     54.02 o 
  -2   3   1       56.72       59.49      4.37 o 
  -1   3   1     2442.01     2196.27     17.26 o 
   0   3   1     1913.56     1917.52     23.03 o 
   1   3   1      902.79      836.45      8.35 o 
   2   3   1     2680.20     2793.34     34.14 o 
   3   3   1      820.02      792.14     12.91 o 
   4   3   1      361.81      359.88     18.00 o 
   5   3   1       21.85       20.73      5.39 o 
   6   3   1      101.85       95.62      9.67 o 
   7   3   1      439.38      459.43     20.04 o 
 -10   4   1      697.60      691.10     22.16 o 
  -9   4   1      401.59      442.75     16.81 o 
  -8   4   1      338.50      312.31     13.70 o 
  -7   4   1     1120.74     1119.36     24.38 o 
  -6   4   1     3700.09     3815.69     46.47 o 
  -5   4   1       10.75       11.81      4.05 o 
  -4   4   1     1842.92     1645.94     25.09 o 
  -3   4   1     3113.77     2958.37     33.10 o 
  -2   4   1       64.74       67.78      4.95 o 
  -1   4   1      573.93      562.90      8.57 o 
   0   4   1     2966.73     2903.94     34.29 o 
   1   4   1      643.12      692.42     16.49 o 
   2   4   1       45.60       46.53      5.45 o 
   3   4   1     3397.04     3502.82     32.40 o 
   4   4   1        1.26        1.63      3.42 o 
   5   4   1      102.50      111.49     10.38 o 
   6   4   1      520.13      506.63     20.82 o 
 -11   5   1        0.13        2.35      4.64 o 
 -10   5   1       67.78       59.21      8.30 o 
  -9   5   1      167.46      130.90     10.51 o 
  -8   5   1       94.77       81.09      8.49 o 
  -7   5   1     1385.10     1362.86     28.26 o 
  -6   5   1      184.12      179.55     10.57 o 
  -5   5   1      458.69      445.80     14.39 o 
  -4   5   1     5747.70     5516.47     55.32 o 
  -3   5   1      113.25       99.87      6.72 o 
  -2   5   1     1285.98     1424.95     30.94 o 
  -1   5   1      754.46      675.33     20.26 o 
   0   5   1     3140.98     2988.59     40.30 o 
   1   5   1     1453.08     1474.28     27.42 o 
   2   5   1       87.94       79.70      7.51 o 
   3   5   1      645.70      652.00     32.51 o 
   4   5   1       21.66       16.94      5.36 o 
   5   5   1        0.73        6.63      4.97 o 
 -10   6   1      167.15      142.52     11.89 o 
  -9   6   1      539.07      597.48     21.02 o 
  -8   6   1       57.92       65.73      8.58 o 
  -7   6   1      936.90      958.09     24.28 o 
  -6   6   1      245.42      224.11     12.14 o 
  -5   6   1      234.03      201.19     11.07 o 
  -4   6   1     1693.57     1634.80     27.26 o 
  -3   6   1       54.27       76.82      6.36 o 
  -2   6   1       11.34        3.22      2.48 o 
  -1   6   1      953.15     1033.25     24.06 o 
   0   6   1       71.07       75.00      7.96 o 
   1   6   1      182.57      156.00     10.25 o 
   2   6   1      419.13      468.73     17.17 o 
   3   6   1      147.08      164.39     12.34 o 
   4   6   1      200.53      183.83     13.48 o 
 -10   7   1      115.82      117.67     11.65 o 
  -9   7   1       25.28       31.81      7.60 o 
  -8   7   1      544.74      544.06     20.20 o 
  -7   7   1       77.16       69.32      8.82 o 
  -6   7   1      269.48      265.20     13.57 o 
  -5   7   1      191.52      223.19     11.89 o 
  -4   7   1     2401.96     2447.63     35.92 o 
  -3   7   1       80.52       59.89      4.94 o 
  -2   7   1      165.75      165.94     11.17 o 
  -1   7   1     1556.49     1604.65     33.20 o 
   0   7   1      172.53      196.66     12.23 o 
   1   7   1        0.55       -1.37      4.48 o 
   2   7   1     1140.17     1120.60     28.46 o 
   3   7   1       79.89       97.49     11.39 o 
 -10   8   1        2.61        1.90      6.81 o 
  -9   8   1       33.11       32.51      7.74 o 
  -8   8   1      386.59      381.33     17.69 o 
  -7   8   1      410.21      461.16     18.79 o 
  -6   8   1      262.10      275.46     14.49 o 
  -5   8   1      781.84      791.92     21.79 o 
  -4   8   1      526.24      530.91     12.97 o 
  -3   8   1       59.49       53.39      8.33 o 
  -2   8   1      232.06      241.44     14.58 o 
  -1   8   1      809.28      808.32     25.12 o 
   0   8   1        2.09        0.66      4.83 o 
   1   8   1      431.70      392.26     18.40 o 
  -9   9   1        3.00       15.66      7.38 o 
  -8   9   1      593.90      591.08     22.59 o 
  -7   9   1       17.35       20.29      7.12 o 
  -6   9   1       85.27      115.57     10.93 o 
  -5   9   1     1209.16     1290.89     33.93 o 
  -4   9   1        0.16        0.33      4.28 o 
  -3   9   1       45.88       64.61      9.73 o 
  -2   9   1     1478.97     1584.35     38.21 o 
  -1   9   1      130.57      127.57     12.62 o 
   0   9   1       73.55       62.79      9.85 o 
  -8  10   1      288.80      321.82     17.98 o 
  -7  10   1      102.87      120.96      8.60 o 
  -6  10   1      284.20      306.15     18.20 o 
  -5  10   1      314.21      336.75     18.69 o 
  -4  10   1       11.74        4.38      6.20 o 
  -3  10   1      223.50      199.01     15.51 o 
   5 -11   2       80.21      106.42     11.52 o 
   6 -11   2      202.16      197.58     14.42 o 
   1 -10   2       23.77       47.77      9.33 o 
   2 -10   2     1062.39     1167.93     33.57 o 
   4 -10   2       18.20       15.08      6.47 o 
   5 -10   2      469.79      484.73     19.48 o 
   6 -10   2      532.37      494.88     20.13 o 
   7 -10   2       47.28       76.23     10.60 o 
   8 -10   2      147.06      166.69     14.00 o 
   1  -9   2       26.31       31.58      7.68 o 
   3  -9   2       10.53        8.06      5.23 o 
   4  -9   2       55.98       82.79      9.11 o 
   5  -9   2      957.29      876.76     24.81 o 
   6  -9   2      228.98      244.01     14.59 o 
   7  -9   2      251.81      223.87     14.55 o 
   8  -9   2      875.96      888.19     27.42 o 
   9  -9   2      111.44       98.89     11.88 o 
  -3  -8   2       50.99       64.32     10.58 o 
  -2  -8   2      463.05      430.52     18.92 o 
   0  -8   2      545.41      584.29     19.81 o 
   1  -8   2      750.20      741.19     35.08 o 
   2  -8   2     1914.37     1902.98     23.20 o 
   3  -8   2      154.74      178.51     10.57 o 
   4  -8   2        6.68       10.50      5.22 o 
   5  -8   2     2187.99     2283.48     38.63 o 
   6  -8   2       18.19       26.33      6.91 o 
   7  -8   2        0.45        1.10      4.99 o 
   8  -8   2      626.22      605.84     21.83 o 
   9  -8   2        1.11       11.10      5.57 o 
  10  -8   2       25.07       24.54      6.96 o 
  -4  -7   2       62.38       58.72     10.34 o 
  -3  -7   2      220.30      190.66     13.65 o 
  -2  -7   2     1217.43     1207.97     29.11 o 
  -1  -7   2      175.07      190.42     10.74 o 
   0  -7   2      141.21      116.90      5.73 o 
   1  -7   2     1485.63     1438.18     27.13 o 
   2  -7   2      340.87      305.10      9.08 o 
   3  -7   2      129.73      139.60      9.10 o 
   4  -7   2     1210.37     1240.11     25.55 o 
   5  -7   2      530.10      517.87     17.37 o 
   6  -7   2       82.02       78.02      8.58 o 
   7  -7   2      930.09      942.06     25.13 o 
   8  -7   2      711.60      665.48     22.03 o 
   9  -7   2      280.88      260.72     15.20 o 
  10  -7   2       86.94       84.82     10.37 o 
  -5  -6   2      444.86      480.35     21.35 o 
  -4  -6   2      640.10      690.29     23.53 o 
  -3  -6   2      626.17      604.96     20.52 o 
  -2  -6   2      864.90      831.02     22.09 o 
  -1  -6   2        1.27        3.64      2.29 o 
   0  -6   2      102.12      129.47      7.43 o 
   1  -6   2     4261.11     4013.08     44.29 o 
   2  -6   2      416.42      342.15      8.49 o 
   3  -6   2        6.04       13.67      2.84 o 
   4  -6   2     2595.34     2687.34     37.36 o 
   5  -6   2       71.23       63.94      7.21 o 
   6  -6   2       94.70       68.98      7.32 o 
   7  -6   2      400.82      376.05     15.27 o 
   8  -6   2       97.67      105.12      9.54 o 
   9  -6   2       84.86       98.29      9.78 o 
  10  -6   2      677.33      706.66     23.34 o 
  -6  -5   2     1032.85     1014.06     29.86 o 
  -5  -5   2      162.94      162.82     12.30 o 
  -4  -5   2       31.16       32.86      7.09 o 
  -3  -5   2     1332.52     1361.75     28.23 o 
  -2  -5   2     1592.22     1539.39     25.05 o 
  -1  -5   2      243.87      236.48      6.28 o 
   0  -5   2      880.64      814.76     16.31 o 
   1  -5   2     1417.82     1496.86     23.03 o 
   2  -5   2     1058.94     1077.78     14.30 o 
   3  -5   2     5489.12     5313.95     38.48 o 
   4  -5   2     1728.93     1619.75     26.62 o 
   5  -5   2      217.85      175.44      9.62 o 
   6  -5   2      258.30      224.99     11.16 o 
   7  -5   2     1078.61     1082.79     24.77 o 
   8  -5   2        6.80        2.18      3.78 o 
   9  -5   2       66.69       92.09      9.01 o 
  10  -5   2      381.21      375.52     16.74 o 
  -7  -4   2        3.58        6.59      6.11 o 
  -6  -4   2      543.00      493.70     19.90 o 
  -5  -4   2      149.64      155.04     11.27 o 
  -4  -4   2      479.65      429.37      9.93 o 
  -3  -4   2      462.25      483.37     10.17 o 
  -2  -4   2        2.77        1.08      1.81 o 
  -1  -4   2        7.37       18.64      2.36 o 
   0  -4   2     3830.94     3672.15     36.69 o 
   1  -4   2     1222.38     1250.79     19.20 o 
   2  -4   2      532.50      542.56     13.45 o 
   3  -4   2     3642.84     3690.54     28.74 o 
   4  -4   2     4903.54     5174.44     36.85 o 
   5  -4   2       12.46        5.71      2.10 o 
   6  -4   2      813.23      754.10     12.84 o 
   7  -4   2     1748.18     1784.12     16.95 o 
   8  -4   2      159.90      173.28      5.74 o 
   9  -4   2       59.97       52.80      4.79 o 
  10  -4   2      176.87      186.39      8.02 o 
  -8  -3   2       44.10       51.52      9.78 o 
  -7  -3   2      261.76      233.40     14.33 o 
  -6  -3   2     1134.88     1157.20     28.19 o 
  -5  -3   2       30.62       29.10      3.94 o 
  -4  -3   2       35.84       32.58      3.41 o 
  -3  -3   2     2337.15     2368.41     21.68 o 
  -2  -3   2      795.69      772.07      8.04 o 
  -1  -3   2      355.16      362.07      6.65 o 
   0  -3   2       17.05       13.52      2.75 o 
   1  -3   2     2329.31     2115.25     24.63 o 
   2  -3   2     6423.69     6529.41     32.72 o 
   3  -3   2     1420.51     1284.28     13.71 o 
   4  -3   2       82.58      109.31      3.37 o 
   5  -3   2       35.51       30.18      2.45 o 
   6  -3   2      969.44     1022.30     11.62 o 
   7  -3   2     1477.52     1461.73     15.12 o 
   8  -3   2      253.81      249.20      8.93 o 
   9  -3   2       33.96       39.06      6.06 o 
  10  -3   2      342.74      354.87     15.95 o 
  -8  -2   2        3.21        2.73      5.20 o 
  -7  -2   2      729.24      758.16     23.20 o 
  -6  -2   2     1255.89     1226.41     17.68 o 
  -5  -2   2       32.46       33.91      3.61 o 
  -4  -2   2     1218.95     1324.45     15.94 o 
  -3  -2   2     2683.96     2580.36     33.23 o 
  -2  -2   2     1159.80     1025.90     10.13 o 
  -1  -2   2     1932.50     2136.47     22.35 o 
   0  -2   2     3340.34     3713.23     22.18 o 
   1  -2   2     5221.26     5865.95     42.13 o 
   2  -2   2     8796.19     9220.24     41.86 o 
   3  -2   2     4883.22     5090.37     25.56 o 
   4  -2   2       43.59       44.16      2.29 o 
   5  -2   2      793.50      711.66     13.18 o 
   6  -2   2      920.36      911.96     10.90 o 
   7  -2   2       18.33       17.86      2.51 o 
   8  -2   2      171.04      176.00     10.31 o 
   9  -2   2      509.99      490.00     18.08 o 
  10  -2   2      113.58      144.67     10.91 o 
  -9  -1   2       19.93       17.58      6.29 o 
  -8  -1   2       26.02       39.82      7.67 o 
  -7  -1   2     2374.52     2529.42     41.77 o 
  -6  -1   2       42.37       48.11      4.24 o 
  -5  -1   2      483.15      465.82      9.75 o 
  -4  -1   2     6897.61     6957.51     44.06 o 
  -3  -1   2     3285.28     3484.42     25.26 o 
  -2  -1   2     1564.85     1604.39     13.85 o 
  -1  -1   2     4071.48     4154.97     29.04 o 
   0  -1   2     4931.74     5467.85     24.63 o 
   1  -1   2     2290.10     2327.88     30.01 o 
   2  -1   2     1614.21     1481.80      8.61 o 
   3  -1   2     2228.14     2481.60     28.99 o 
   4  -1   2      306.63      272.79      4.93 o 
   5  -1   2        4.41        3.81      1.96 o 
   6  -1   2     1657.00     1584.96     14.73 o 
   7  -1   2      293.96      294.86      8.58 o 
   8  -1   2      384.93      372.17     15.11 o 
   9  -1   2      805.52      760.88     23.44 o 
  -9   0   2      338.79      310.04     15.92 o 
  -8   0   2      474.08      523.11     14.10 o 
  -7   0   2     1251.09     1260.90     18.43 o 
  -6   0   2      126.28      124.69      7.48 o 
  -5   0   2       31.05       25.12      3.02 o 
  -4   0   2     5838.36     6012.76     38.79 o 
  -3   0   2      114.64      111.65      4.03 o 
  -2   0   2      111.53      205.59      2.96 o 
  -1   0   2     6588.45     6456.16     66.60 o 
   0   0   2      256.47      193.59      3.48 o 
   1   0   2      522.70      418.53      5.26 o 
   2   0   2     2476.49     2522.55     28.45 o 
   3   0   2      857.55      805.66      7.71 o 
   4   0   2     1012.20     1108.69     10.62 o 
   5   0   2     2142.71     2102.29     16.25 o 
   6   0   2      229.18      229.70     10.43 o 
   7   0   2       13.63       12.85      4.35 o 
   8   0   2      477.15      459.60     17.84 o 
   9   0   2      693.15      665.69     22.88 o 
 -10   1   2       38.52       47.31      8.29 o 
  -9   1   2      256.08      285.67     18.95 o 
  -8   1   2     1737.74     1672.63     22.45 o 
  -7   1   2      378.66      358.57      9.55 o 
  -6   1   2       45.85       41.12      5.49 o 
  -5   1   2     1173.12     1263.59     16.69 o 
  -4   1   2     3941.67     4404.35     31.98 o 
  -3   1   2      422.27      443.22      5.31 o 
  -2   1   2      536.76      600.44      8.36 o 
  -1   1   2     3544.06     3457.42     21.57 o 
   0   1   2      391.37      309.38      7.58 o 
   1   1   2     1107.44      906.16     14.88 o 
   2   1   2     1916.50     2287.60     27.61 o 
   3   1   2       45.95      103.67      3.98 o 
   4   1   2      134.88      134.41      8.64 o 
   5   1   2     2970.90     3057.06     28.52 o 
   6   1   2      159.53      147.28      9.47 o 
   7   1   2       79.98       85.79      8.77 o 
   8   1   2      303.12      285.33     14.98 o 
 -10   2   2      187.50      170.20     10.68 o 
  -9   2   2       43.11       36.06      4.58 o 
  -8   2   2      497.39      488.32     12.03 o 
  -7   2   2       10.34        8.13      2.56 o 
  -6   2   2      474.13      440.09      9.71 o 
  -5   2   2     2593.58     2620.92     33.23 o 
  -4   2   2       37.96       52.86      4.70 o 
  -3   2   2        1.32       -1.16      1.32 o 
  -2   2   2      911.20     1134.60     11.30 o 
  -1   2   2     3180.00     3190.77     47.19 o 
   0   2   2     2802.62     3014.76     19.41 o 
   1   2   2     1590.85     1641.89     23.31 o 
   2   2   2     1155.36     1139.86     19.90 o 
   3   2   2       96.52      100.90      4.82 o 
   4   2   2      161.36      200.69     12.15 o 
   5   2   2     2224.93     2181.05     40.41 o 
   6   2   2        0.59        0.49      3.06 o 
   7   2   2        3.91        7.63      4.82 o 
   8   2   2     1094.11     1130.40     31.63 o 
 -10   3   2       85.81       65.54      8.38 o 
  -9   3   2        1.79        0.33      3.52 o 
  -8   3   2      444.51      436.35     15.83 o 
  -7   3   2      779.32      843.78     20.56 o 
  -6   3   2       65.67       52.93      5.82 o 
  -5   3   2      738.90      603.29     15.28 o 
  -4   3   2      309.86      347.62     10.83 o 
  -3   3   2      192.38      152.96      5.19 o 
  -2   3   2     5303.08     5355.21     63.53 o 
  -1   3   2      204.81      246.19      5.15 o 
   0   3   2     1870.19     1879.36     26.99 o 
   1   3   2     3539.35     3546.09     41.18 o 
   2   3   2      145.26      128.33      7.43 o 
   3   3   2     1888.80     1817.26     29.48 o 
   4   3   2      305.86      307.01      9.07 o 
   5   3   2     1176.26     1098.81     26.85 o 
   6   3   2      257.64      242.87     13.99 o 
   7   3   2      104.08       93.98     10.32 o 
 -10   4   2        4.28        8.55      4.31 o 
  -9   4   2      465.72      433.82     17.04 o 
  -8   4   2      273.30      275.54     12.83 o 
  -7   4   2      612.75      597.71     17.91 o 
  -6   4   2     2654.26     2416.49     35.54 o 
  -5   4   2      633.99      582.20     15.64 o 
  -4   4   2      653.55      779.77     16.80 o 
  -3   4   2      431.90      394.26      8.07 o 
  -2   4   2     9181.38     9409.44     55.02 o 
  -1   4   2      123.20      106.80      4.97 o 
   0   4   2       95.37       99.24      7.02 o 
   1   4   2     2483.63     2464.64     35.15 o 
   2   4   2       27.90       32.02      5.19 o 
   3   4   2      139.34      152.36      9.43 o 
   4   4   2      806.00      741.98     15.02 o 
   5   4   2       22.92       17.94      5.95 o 
   6   4   2      129.28      152.76     13.05 o 
 -10   5   2        0.07       -0.17      4.11 o 
  -9   5   2      936.58      867.23     24.42 o 
  -8   5   2       20.96       20.29      5.97 o 
  -7   5   2       34.98       34.14      6.65 o 
  -6   5   2      905.69      861.48     21.19 o 
  -5   5   2      203.30      205.07     10.24 o 
  -4   5   2       64.43       85.23     13.81 o 
  -3   5   2     4524.21     4512.80     34.55 o 
  -2   5   2      993.49      967.28     13.25 o 
  -1   5   2       99.22      109.68      8.05 o 
   0   5   2     2095.55     2153.62     34.89 o 
   1   5   2     3964.38     4003.06     50.97 o 
   2   5   2       64.71       84.55      8.19 o 
   3   5   2     1315.80     1272.66     28.14 o 
   4   5   2     1041.02      981.13     27.84 o 
   5   5   2        0.92       -0.45      4.18 o 
 -10   6   2      267.92      223.68     13.84 o 
  -9   6   2      464.79      429.24     18.24 o 
  -8   6   2      220.83      221.89     13.11 o 
  -7   6   2        8.88       15.34      5.74 o 
  -6   6   2     1668.68     1658.98     30.96 o 
  -5   6   2       34.10       31.86      5.88 o 
  -4   6   2       39.37       32.87      3.92 o 
  -3   6   2     1300.87     1233.64     16.82 o 
  -2   6   2      262.94      268.61     13.05 o 
  -1   6   2       26.64       42.04      6.76 o 
   0   6   2     1069.71     1080.76     26.14 o 
   1   6   2      843.12      827.55     22.97 o 
   2   6   2      161.85      162.82     11.15 o 
   4   6   2      170.41      187.42     13.63 o 
 -10   7   2      329.00      363.75     18.35 o 
  -9   7   2      510.23      547.61     20.91 o 
  -8   7   2      108.58       96.46     10.18 o 
  -7   7   2       78.93       61.94      8.38 o 
  -6   7   2     1127.42     1069.90     25.26 o 
  -5   7   2       12.93       13.54      3.43 o 
  -4   7   2      220.28      224.49     10.25 o 
  -3   7   2      146.11      145.84     10.54 o 
  -2   7   2       15.05       12.13      5.42 o 
  -1   7   2      136.49      133.32     11.06 o 
   0   7   2     1375.32     1373.27     32.11 o 
   1   7   2       69.41       79.00      9.66 o 
   2   7   2        1.42       13.88      6.29 o 
   3   7   2      483.63      509.66     22.16 o 
 -10   8   2      383.20      485.18     21.97 o 
  -9   8   2        1.81       17.00      6.60 o 
  -8   8   2       15.09       13.50      6.66 o 
  -7   8   2      879.72      896.71     25.39 o 
  -6   8   2      242.91      264.13     23.66 o 
  -5   8   2      242.79      268.59      9.94 o 
  -4   8   2      559.11      616.07     21.70 o 
  -3   8   2      628.09      644.66     22.91 o 
  -2   8   2        5.32        9.62      5.29 o 
  -1   8   2      343.21      322.67     17.04 o 
   0   8   2      557.28      592.08     22.81 o 
   1   8   2       14.70       23.29      7.58 o 
  -9   9   2       28.93       23.67      4.70 o 
  -8   9   2       67.95       81.24     10.22 o 
  -7   9   2      299.20      344.68     13.14 o 
  -6   9   2        5.69        8.26      3.89 o 
  -5   9   2       16.09       14.53      6.27 o 
  -4   9   2      602.14      740.35     26.21 o 
  -3   9   2       27.14       37.79      8.46 o 
  -2   9   2        0.43        6.42      6.69 o 
  -1   9   2      413.20      506.53     22.59 o 
  -6  10   2       40.29       34.86      8.10 o 
  -5  10   2      174.85      211.57     15.56 o 
  -3  10   2        0.04       -1.14      6.86 o 
   5 -11   3       99.53      169.21     13.86 o 
   6 -11   3       99.51      103.62     12.40 o 
   3 -10   3      528.63      542.61     19.65 o 
   4 -10   3      450.07      471.06     18.95 o 
   5 -10   3       60.41       68.49      9.33 o 
   6 -10   3      399.30      389.20     18.53 o 
   7 -10   3      270.68      285.92     16.61 o 
   8 -10   3        1.05        0.69      6.14 o 
  -1  -9   3       41.95       46.43      8.39 o 
   2  -9   3        3.29        6.56      3.74 o 
   3  -9   3      981.02      988.96     18.13 o 
   4  -9   3      101.00       92.03      9.31 o 
   5  -9   3       20.35       21.97      6.60 o 
   6  -9   3      590.05      586.34     21.32 o 
   7  -9   3      450.15      453.07     19.49 o 
   8  -9   3        1.30        1.25      5.29 o 
   9  -9   3      245.57      260.22     16.25 o 
  -3  -8   3       79.38       81.59     10.87 o 
  -2  -8   3      183.36      206.98     13.57 o 
  -1  -8   3      247.97      261.69     14.10 o 
   0  -8   3     1073.52     1095.50     17.54 o 
   2  -8   3       80.14       88.81      6.07 o 
   3  -8   3      677.36      681.92     14.47 o 
   4  -8   3       94.75       88.66      8.59 o 
   5  -8   3       33.51       33.45      6.85 o 
   6  -8   3     1229.50     1302.78     30.21 o 
   7  -8   3        0.76       -4.08      4.08 o 
   8  -8   3        4.24        1.63      4.99 o 
   9  -8   3      452.34      489.95     20.75 o 
  10  -8   3      129.87      166.99     13.96 o 
  -4  -7   3      985.24     1025.62     29.53 o 
  -3  -7   3      287.20      250.17     14.58 o 
  -2  -7   3        0.61       -3.01      4.54 o 
  -1  -7   3     1073.69     1074.27     16.78 o 
   0  -7   3      540.20      524.24     15.56 o 
   1  -7   3      499.58      438.25     14.29 o 
   2  -7   3      970.14      925.43     22.71 o 
   3  -7   3      902.94      931.02     15.86 o 
   4  -7   3      150.30      144.28      9.85 o 
   5  -7   3      127.27      148.65     10.44 o 
   6  -7   3     1162.52     1155.65     27.13 o 
   7  -7   3      253.41      228.50     12.67 o 
   8  -7   3      203.31      215.42     13.02 o 
   9  -7   3      491.61      454.43     19.15 o 
  10  -7   3        3.36       14.30      5.61 o 
  -5  -6   3      120.65      120.82     12.05 o 
  -4  -6   3     1592.18     1643.81     35.18 o 
  -3  -6   3      140.29      143.92     10.86 o 
  -2  -6   3       34.98       36.96      3.92 o 
  -1  -6   3      921.96      898.56     19.35 o 
   0  -6   3       14.58       18.83      4.07 o 
   1  -6   3        0.02        7.50      3.47 o 
   2  -6   3     1986.84     1877.60     29.47 o 
   3  -6   3       16.23       31.21      3.78 o 
   4  -6   3      211.22      221.78      7.86 o 
   5  -6   3     1901.15     1944.66     32.77 o 
   6  -6   3      298.08      338.38     14.13 o 
   7  -6   3      145.96      135.24      9.85 o 
   8  -6   3      669.00      645.68     20.79 o 
   9  -6   3      869.09      899.76     25.79 o 
  10  -6   3      357.14      382.47     17.69 o 
  -6  -5   3       64.65       53.38      9.36 o 
  -5  -5   3      770.15      733.62     23.37 o 
  -4  -5   3      771.62      802.88     22.94 o 
  -3  -5   3       95.57      104.44      5.54 o 
  -2  -5   3      499.22      465.10     19.11 o 
  -1  -5   3     1415.39     1260.23     15.53 o 
   0  -5   3      609.70      608.08     14.74 o 
   1  -5   3       36.93       25.71      4.18 o 
   2  -5   3     2840.56     3007.42     36.82 o 
   3  -5   3     1358.95     1597.65     18.91 o 
   4  -5   3      811.14      908.19     19.58 o 
   5  -5   3     1075.84     1085.13     16.09 o 
   6  -5   3      212.99      211.50      7.60 o 
   7  -5   3       87.33       99.72      6.01 o 
   8  -5   3      729.52      742.19     15.06 o 
   9  -5   3        7.98        6.64      3.31 o 
  10  -5   3       98.05       98.11      9.79 o 
  -7  -4   3       32.86       40.05      8.79 o 
  -6  -4   3      148.63      154.65     12.11 o 
  -5  -4   3     2148.58     2250.85     38.58 o 
  -4  -4   3        7.22        3.05      2.36 o 
  -3  -4   3       45.15       51.42      5.42 o 
  -2  -4   3     1423.89     1601.39     17.74 o 
  -1  -4   3     2828.20     2775.62     31.42 o 
   0  -4   3      335.36      384.41      7.11 o 
   1  -4   3     2963.76     2966.20     34.11 o 
   2  -4   3      401.88      310.13      8.06 o 
   3  -4   3     2583.29     2784.77     20.08 o 
   4  -4   3     1002.94      921.70     13.25 o 
   5  -4   3     2066.20     2100.27     21.95 o 
   6  -4   3      271.08      317.07      8.74 o 
   7  -4   3      102.31      109.05      4.58 o 
   8  -4   3     1424.51     1500.90     16.56 o 
   9  -4   3       15.46       11.61      4.34 o 
  -8  -3   3      420.02      427.38     20.49 o 
  -7  -3   3      219.66      213.91     13.60 o 
  -6  -3   3      337.03      328.11      9.82 o 
  -5  -3   3      752.98      772.01     14.43 o 
  -4  -3   3     1306.01     1282.39     16.87 o 
  -3  -3   3       41.47       69.37     10.14 o 
  -2  -3   3     8321.13     8861.45    108.59 o 
  -1  -3   3      916.11      857.08     14.01 o 
   0  -3   3     1822.94     1850.85     15.01 o 
   1  -3   3     5990.30     6564.41     57.64 o 
   2  -3   3     2379.12     2096.91     18.76 o 
   3  -3   3     1905.60     1600.53     16.57 o 
   4  -3   3     2803.52     2811.10     19.16 o 
   5  -3   3      950.73     1004.60     14.77 o 
   6  -3   3       84.71      103.07      4.12 o 
   7  -3   3      352.49      361.72      7.59 o 
   8  -3   3      709.86      691.12     10.97 o 
   9  -3   3       19.53        9.99      3.81 o 
  -8  -2   3       35.93       64.13      9.72 o 
  -7  -2   3      313.44      291.08      9.64 o 
  -6  -2   3     1839.98     1836.52     22.74 o 
  -5  -2   3      925.54      868.02     14.19 o 
  -4  -2   3      771.24      696.82     14.06 o 
  -3  -2   3      803.14      757.78     14.92 o 
  -2  -2   3     2411.14     2505.64     20.50 o 
  -1  -2   3     2096.47     1865.71     15.10 o 
   0  -2   3       74.03       74.06      2.09 o 
   1  -2   3      682.09      606.81     13.91 o 
   2  -2   3      569.39      472.22      7.66 o 
   3  -2   3       66.01       92.02      2.44 o 
   4  -2   3     3123.76     3156.86     21.48 o 
   5  -2   3     1043.90     1037.51     11.01 o 
   6  -2   3        8.35        3.23      1.70 o 
   7  -2   3     1731.36     1813.44     21.82 o 
   8  -2   3      299.37      285.82     12.77 o 
   9  -2   3      109.72      115.62      9.62 o 
  -9  -1   3      460.63      486.84     21.24 o 
  -8  -1   3       93.05       89.80      6.34 o 
  -7  -1   3      123.91      119.26      6.40 o 
  -6  -1   3     1285.08     1291.52     18.38 o 
  -5  -1   3      287.14      250.26      9.74 o 
  -4  -1   3        1.01       -1.88      1.88 o 
  -3  -1   3    10524.82    10385.43     58.39 o 
  -2  -1   3       53.38       40.09      1.65 o 
  -1  -1   3      267.15      241.23      3.63 o 
   0  -1   3     2125.77     2395.13     17.62 o 
   1  -1   3     6202.61     6780.43    100.18 o 
   2  -1   3     2411.93     2482.82     18.48 o 
   3  -1   3     1047.68      969.43      8.93 o 
   4  -1   3      386.97      378.49      7.35 o 
   5  -1   3       96.81       78.70      3.38 o 
   6  -1   3      102.69      109.49      5.85 o 
   7  -1   3     1039.12     1038.56     44.23 o 
   8  -1   3      103.71      105.22      8.95 o 
   9  -1   3       10.53        3.92      4.53 o 
  -9   0   3      112.62       97.60      6.97 o 
  -8   0   3      536.47      546.60     13.26 o 
  -7   0   3       32.94       31.75      4.15 o 
  -6   0   3      696.39      766.68     13.65 o 
  -5   0   3       30.23       34.95      3.53 o 
  -4   0   3      134.01      182.14     11.16 o 
  -3   0   3     1866.88     1593.58     10.90 o 
  -2   0   3     1531.91     1548.29     14.92 o 
  -1   0   3     3311.13     3138.95     20.97 o 
   0   0   3     2327.31     2533.46     18.02 o 
   1   0   3      163.08      147.60      3.68 o 
   2   0   3      684.35      574.05      7.82 o 
   3   0   3     3241.29     3482.11     20.15 o 
   4   0   3      568.54      534.03      7.14 o 
   5   0   3      461.19      426.85     13.86 o 
   6   0   3     1402.83     1381.85     19.29 o 
   7   0   3      625.37      581.28     18.67 o 
   8   0   3      129.93      113.44     10.05 o 
 -10   1   3      132.99      115.15      7.81 o 
  -9   1   3      263.46      249.52     11.14 o 
  -8   1   3      197.00      210.47      8.28 o 
  -7   1   3        5.03       11.21      2.89 o 
  -6   1   3       11.71       15.81      3.00 o 
  -5   1   3      386.66      378.45      8.64 o 
  -4   1   3       19.88       25.24      1.99 o 
  -3   1   3      290.30      237.05      5.04 o 
  -2   1   3     1806.43     2135.67     16.94 o 
  -1   1   3      435.82      414.48      6.36 o 
   0   1   3     7754.34     8128.38     44.55 o 
   1   1   3       53.79      105.64      2.82 o 
   2   1   3        1.67        0.39      1.96 o 
   3   1   3     2783.66     3065.74     26.65 o 
   4   1   3      499.22      485.48     17.64 o 
   5   1   3      453.88      455.08     10.75 o 
   6   1   3     1276.69     1318.56     19.83 o 
   7   1   3       56.23       58.59      7.74 o 
   8   1   3        1.22       -1.61      3.86 o 
 -10   2   3      931.63     1031.96     21.84 o 
  -9   2   3        0.68        2.40      2.86 o 
  -8   2   3        0.11       -0.33      2.53 o 
  -7   2   3     1465.10     1394.37     19.45 o 
  -6   2   3      406.61      351.73     12.77 o 
  -5   2   3      736.95      711.47     10.16 o 
  -4   2   3      703.78      732.55     12.23 o 
  -3   2   3     1087.43      996.06     11.73 o 
  -2   2   3     1672.82     1361.68     19.72 o 
  -1   2   3     3309.18     3563.23     24.17 o 
   0   2   3     2232.85     2413.25     26.60 o 
   1   2   3        2.55        6.73      2.87 o 
   2   2   3      607.26      731.80     17.14 o 
   3   2   3     4125.12     4104.17     48.14 o 
   4   2   3      115.32       92.33      5.26 o 
   5   2   3      140.50      126.19      6.38 o 
   6   2   3      668.49      698.48     21.84 o 
   7   2   3        0.09       -2.71      3.68 o 
 -10   3   3      478.18      501.10     19.55 o 
  -9   3   3       14.69       10.70      4.76 o 
  -8   3   3      446.56      445.03     16.44 o 
  -7   3   3     1825.53     1749.71     31.39 o 
  -6   3   3       36.34       38.56      4.72 o 
  -5   3   3      130.88      107.82      4.69 o 
  -4   3   3     3768.04     3709.15     28.48 o 
  -3   3   3        0.56        0.71      1.49 o 
  -2   3   3      132.92       53.46      3.16 o 
  -1   3   3     6901.57     6784.60     40.64 o 
   0   3   3      568.27      709.96     16.83 o 
   1   3   3       36.49       24.22      4.43 o 
   2   3   3     2540.05     2628.81     37.66 o 
   3   3   3     1943.87     1888.64     32.11 o 
   4   3   3       48.18       43.69      5.21 o 
   5   3   3      740.08      760.71     15.57 o 
   6   3   3      495.40      522.81     20.60 o 
 -10   4   3       43.72       40.37      7.38 o 
  -9   4   3        7.77       14.45      5.00 o 
  -8   4   3      946.59      977.96     24.77 o 
  -7   4   3     1232.66     1214.88     26.20 o 
  -6   4   3      765.77      714.30     12.48 o 
  -5   4   3     1481.10     1307.04     16.64 o 
  -4   4   3     2337.47     2232.35     22.54 o 
  -3   4   3      204.88      183.40      6.75 o 
  -2   4   3       25.70       30.57      5.58 o 
  -1   4   3     2098.59     1891.24     17.00 o 
   0   4   3       59.29       44.87      5.70 o 
   1   4   3      180.54      160.88      9.86 o 
   2   4   3     1192.24     1109.05     25.35 o 
   3   4   3      203.62      184.98     11.15 o 
   4   4   3       16.80       16.47      6.83 o 
   5   4   3      458.29      467.66     19.42 o 
   6   4   3      149.99      146.17     13.08 o 
 -10   5   3      114.55      102.32     10.73 o 
  -9   5   3       49.56       63.21      8.87 o 
  -8   5   3     1080.10     1064.25     26.34 o 
  -7   5   3       96.42       93.02      5.43 o 
  -6   5   3       20.00       25.30      3.72 o 
  -5   5   3     1184.59     1162.06     16.62 o 
  -4   5   3     1912.98     1917.37     21.19 o 
  -3   5   3        4.75       11.41      2.50 o 
  -2   5   3      340.36      267.50      6.95 o 
  -1   5   3     1043.46     1002.61     23.69 o 
   0   5   3       80.65       80.83      8.03 o 
   1   5   3      326.86      316.78     14.29 o 
   2   5   3      475.65      471.01     17.85 o 
   3   5   3       42.88       42.19      7.63 o 
   4   5   3        0.82       -0.21      3.09 o 
   5   5   3      510.79      464.50     20.99 o 
 -10   6   3       25.15       29.85      7.30 o 
  -9   6   3       29.02       37.52      7.53 o 
  -8   6   3     1009.33     1026.72     26.63 o 
  -7   6   3       51.68       46.78      4.80 o 
  -6   6   3        1.22       -2.32      2.37 o 
  -5   6   3      668.31      664.91     13.27 o 
  -4   6   3      129.19      120.94      6.03 o 
  -3   6   3      143.72      154.76      9.99 o 
  -2   6   3     1250.13     1257.64     28.37 o 
  -1   6   3      826.21      838.41     23.56 o 
   0   6   3       13.64       18.70      5.71 o 
   1   6   3      532.24      524.45     19.58 o 
   2   6   3      675.64      685.89     22.82 o 
   3   6   3      118.01       89.54     10.51 o 
 -10   7   3       89.58      109.32     11.89 o 
  -9   7   3      315.42      331.90     16.85 o 
  -8   7   3     1155.91     1168.45     21.84 o 
  -7   7   3        0.80        3.16      3.11 o 
  -6   7   3        2.87        1.47      2.47 o 
  -5   7   3     1190.62     1188.16     18.95 o 
  -4   7   3      324.31      317.61     15.14 o 
  -3   7   3        0.62        0.66      3.72 o 
  -2   7   3      785.56      766.11     23.89 o 
  -1   7   3       22.60       17.13      6.32 o 
   0   7   3      539.46      580.32     21.45 o 
   1   7   3      969.50     1058.76     29.89 o 
   2   7   3       12.74       21.27      7.14 o 
  -9   8   3      932.55     1029.37     29.70 o 
  -8   8   3      522.07      557.07     19.03 o 
  -7   8   3        1.73        9.43      4.92 o 
  -6   8   3     1345.37     1421.29     26.14 o 
  -5   8   3      596.48      584.74     21.80 o 
  -4   8   3       47.76       70.13      9.44 o 
  -3   8   3      831.85      877.05     27.37 o 
  -2   8   3      749.87      787.28     26.33 o 
  -1   8   3      902.65      984.36     29.90 o 
   0   8   3        1.04        1.66      5.52 o 
  -8   9   3       59.33       48.60      6.86 o 
  -7   9   3        4.00       12.14      5.97 o 
  -6   9   3     2071.83     2229.50     46.41 o 
  -5   9   3      218.38      201.94     14.49 o 
  -4   9   3        0.56        1.10      5.15 o 
  -3   9   3      929.21      980.15     30.97 o 
  -2   9   3      213.32      201.66     15.46 o 
   4 -11   4        0.83       -4.79      5.72 o 
   5 -11   4      265.11      238.91     15.98 o 
   6 -11   4        6.42        2.77      6.92 o 
   2 -10   4      310.39      372.13     17.39 o 
   3 -10   4      178.36      167.03      9.06 o 
   4 -10   4      186.77      213.46     13.68 o 
   5 -10   4      983.88      949.08     27.62 o 
   6 -10   4       21.08       17.55      6.82 o 
   7 -10   4        9.92        3.53      6.10 o 
   8 -10   4      344.83      369.98     19.57 o 
   2  -9   4      168.24      187.97      9.23 o 
   3  -9   4      131.67      141.30     10.80 o 
   4  -9   4     1225.73     1234.83     21.20 o 
   5  -9   4      399.60      421.15     17.82 o 
   6  -9   4       20.54       30.09      6.98 o 
   7  -9   4      629.35      663.23     23.53 o 
   8  -9   4      146.85      145.39     12.75 o 
   9  -9   4       51.32       33.07      7.97 o 
  -3  -8   4      425.17      423.92     19.13 o 
   0  -8   4      214.47      206.83     11.16 o 
   1  -8   4      301.10      281.25     12.67 o 
   2  -8   4      412.85      407.83     16.93 o 
   3  -8   4       43.90       50.08      5.37 o 
   4  -8   4     1504.17     1468.84     22.27 o 
   5  -8   4      387.06      334.74     15.14 o 
   6  -8   4       36.20       44.64      7.66 o 
   7  -8   4     1509.44     1601.26     35.30 o 
   8  -8   4       49.34       34.43      7.30 o 
   9  -8   4        1.42       -1.05      4.53 o 
  -4  -7   4       12.50       15.05      6.75 o 
  -3  -7   4     1416.48     1419.51     31.73 o 
  -2  -7   4        5.40        4.96      2.57 o 
  -1  -7   4      197.68      201.20      7.79 o 
   0  -7   4      752.44      711.76     13.04 o 
   1  -7   4      175.81      163.27      9.60 o 
   2  -7   4      676.49      608.08     17.71 o 
   3  -7   4      488.45      462.41     11.82 o 
   4  -7   4       85.38       77.55      5.90 o 
   5  -7   4     1226.80     1188.75     26.59 o 
   6  -7   4       37.26       41.83      6.81 o 
   7  -7   4      856.78      906.76     25.25 o 
   8  -7   4      295.05      285.39     15.17 o 
   9  -7   4       44.68       34.49      7.24 o 
  10  -7   4      316.08      278.30     15.95 o 
  -5  -6   4       10.26       10.76      6.10 o 
  -4  -6   4      218.42      233.24     13.73 o 
  -3  -6   4      251.51      242.76      8.52 o 
  -2  -6   4        3.18        6.81      2.78 o 
  -1  -6   4      293.42      273.40      8.01 o 
   0  -6   4     3469.45     3525.65     29.37 o 
   1  -6   4      106.80       97.08      7.43 o 
   2  -6   4      128.61      108.11      7.58 o 
   3  -6   4      823.61      800.71     15.10 o 
   4  -6   4       24.28       23.89      3.55 o 
   5  -6   4      554.30      538.14     17.06 o 
   6  -6   4      778.07      782.90     15.11 o 
   7  -6   4       55.54       61.35      9.04 o 
   8  -6   4      277.30      281.43     10.04 o 
   9  -6   4       45.03       47.80      5.41 o 
  10  -6   4      271.25      236.82     13.99 o 
  -6  -5   4        7.90       10.86      6.59 o 
  -5  -5   4       63.97       67.27      9.17 o 
  -4  -5   4      367.33      360.97     10.23 o 
  -3  -5   4      180.92      178.59      6.92 o 
  -2  -5   4       50.48       66.34      4.44 o 
  -1  -5   4      627.53      617.24     10.73 o 
   0  -5   4     3170.02     2992.54     24.61 o 
   1  -5   4      280.79      245.07      5.89 o 
   2  -5   4      652.13      605.57     15.96 o 
   3  -5   4     2333.04     2487.18     34.62 o 
   4  -5   4      831.62      730.31     10.75 o 
   5  -5   4        0.55        1.29      2.04 o 
   6  -5   4     1559.16     1524.65     20.63 o 
   7  -5   4       39.25       31.95      4.07 o 
   8  -5   4       31.95       25.38      6.39 o 
   9  -5   4      420.78      390.91     11.78 o 
  -7  -4   4      352.96      323.67     17.66 o 
  -6  -4   4        0.61       -4.83      4.83 o 
  -5  -4   4      103.82      112.49      6.23 o 
  -4  -4   4     1106.66     1156.31     17.31 o 
  -3  -4   4      133.50      129.27      5.77 o 
  -2  -4   4      187.08      166.05      5.89 o 
  -1  -4   4      930.13      942.59     23.50 o 
   0  -4   4     1220.99     1012.46     11.60 o 
   1  -4   4      464.45      433.95      5.55 o 
   2  -4   4      521.61      464.25     14.83 o 
   3  -4   4     3746.22     3745.84     43.70 o 
   4  -4   4        2.34        5.74      1.76 o 
   5  -4   4      287.51      291.67      8.34 o 
   6  -4   4      678.85      680.98     13.17 o 
   7  -4   4       42.36       44.72     10.03 o 
   8  -4   4       37.12       30.58      6.68 o 
   9  -4   4     1301.91     1369.44     31.21 o 
  -7  -3   4      431.47      415.74     12.09 o 
  -6  -3   4      279.92      275.23      9.34 o 
  -5  -3   4        7.10       12.77      3.15 o 
  -4  -3   4     1764.00     1814.72     20.92 o 
  -3  -3   4        2.27        1.13      1.97 o 
  -2  -3   4       82.52       60.42      3.57 o 
  -1  -3   4     2442.17     2300.35     15.24 o 
   0  -3   4      567.89      694.82     10.14 o 
   1  -3   4      175.09      147.99      9.12 o 
   2  -3   4     4825.51     4926.77     34.54 o 
   3  -3   4      166.84      141.86      4.31 o 
   4  -3   4      128.26       93.29      3.73 o 
   5  -3   4     1063.01     1007.13     10.94 o 
   6  -3   4     1157.42     1206.55     17.26 o 
   7  -3   4      135.86      137.17      6.29 o 
   8  -3   4      474.26      484.26     17.89 o 
  -8  -2   4      177.98      160.67     13.55 o 
  -7  -2   4      336.83      360.69     11.02 o 
  -6  -2   4     1212.96     1183.88     18.48 o 
  -5  -2   4      357.98      319.65     16.80 o 
  -4  -2   4      262.23      255.10      7.75 o 
  -3  -2   4      519.19      494.07      9.24 o 
  -2  -2   4       52.55       78.43      2.51 o 
  -1  -2   4     3109.19     3595.34     19.92 o 
   0  -2   4        0.51        0.81      1.24 o 
   1  -2   4       34.77       41.29      2.76 o 
   2  -2   4     3149.08     3035.90     24.12 o 
   3  -2   4       17.87        1.50      0.87 o 
   4  -2   4      300.94      237.48      4.89 o 
   5  -2   4     1239.69     1426.92     13.52 o 
   6  -2   4       53.71       55.63      4.22 o 
   7  -2   4       10.10       12.86      2.89 o 
  -9  -1   4       35.27       25.71      4.76 o 
  -8  -1   4     1170.15     1168.58     20.29 o 
  -7  -1   4       82.40       99.61      6.38 o 
  -6  -1   4      102.44      106.57      6.34 o 
  -5  -1   4      320.78      305.27      9.44 o 
  -4  -1   4      740.39      659.56     12.62 o 
  -3  -1   4      411.66      504.27      5.64 o 
  -2  -1   4     1144.58      869.62     10.53 o 
  -1  -1   4      132.14       94.51      5.62 o 
   0  -1   4      230.91      159.19      4.52 o 
   1  -1   4     1622.91     1998.35     17.41 o 
   2  -1   4     2607.21     2659.72     21.54 o 
   3  -1   4     1041.76     1019.01      8.41 o 
   4  -1   4     1029.30      987.14     10.34 o 
   5  -1   4     1762.76     1988.47     22.24 o 
   6  -1   4       82.97       91.54      5.29 o 
   7  -1   4       56.26       59.58      4.85 o 
   8  -1   4      412.71      402.25     15.95 o 
  -9   0   4       65.12       61.51      6.05 o 
  -8   0   4      804.63      809.67     16.50 o 
  -7   0   4       28.97       23.71      3.88 o 
  -6   0   4      333.27      306.60     10.81 o 
  -5   0   4     3562.81     3771.37     31.90 o 
  -4   0   4       60.66       46.49      3.60 o 
  -3   0   4        0.73       -0.41      1.56 o 
  -2   0   4     5704.45     6011.38     36.77 o 
  -1   0   4     1371.30     1265.73     12.87 o 
   0   0   4       25.43       19.43      1.96 o 
   1   0   4     2867.37     3217.05     23.16 o 
   2   0   4     5603.67     6041.56     37.27 o 
   3   0   4        2.14        3.45      1.25 o 
   4   0   4     1467.78     1615.61     28.59 o 
   5   0   4     1224.43     1216.67     21.63 o 
   6   0   4       33.36       32.01      3.88 o 
   7   0   4       58.00       62.46      5.39 o 
   8   0   4      292.09      296.41     14.86 o 
  -9   1   4      387.71      388.05     12.14 o 
  -8   1   4      432.44      438.61     24.30 o 
  -7   1   4        7.43       16.26      6.26 o 
  -6   1   4      166.57      187.76      7.35 o 
  -5   1   4     3277.76     3441.16     42.71 o 
  -4   1   4      506.56      396.28     11.05 o 
  -3   1   4     1267.55     1355.18     14.14 o 
  -2   1   4     2540.30     2668.69     21.36 o 
  -1   1   4      326.01      320.43      6.34 o 
   0   1   4        0.20        0.33      1.16 o 
   1   1   4     7259.40     7404.73     42.75 o 
   2   1   4      128.45      111.65      7.25 o 
   3   1   4       72.66       86.74      6.82 o 
   4   1   4     3864.04     4000.75     34.60 o 
   5   1   4     1912.73     1921.59     23.80 o 
   6   1   4       22.55       21.86      3.62 o 
   7   1   4      629.48      643.49     21.45 o 
 -10   2   4       13.22       14.97      5.55 o 
  -9   2   4      997.02     1084.44     28.14 o 
  -8   2   4       12.31        8.98      4.40 o 
  -7   2   4        3.82        8.81      3.71 o 
  -6   2   4     2344.53     2377.04     35.90 o 
  -5   2   4       66.29       65.11      3.79 o 
  -4   2   4     1341.92     1165.80     31.67 o 
  -3   2   4     3179.61     3408.40     26.30 o 
  -2   2   4     4709.73     5182.85     34.76 o 
  -1   2   4     4435.13     4527.91     41.75 o 
   0   2   4        3.09       13.55      1.66 o 
   1   2   4     2038.98     2069.91     31.63 o 
   2   2   4        6.65        6.01      3.47 o 
   3   2   4      192.69      174.93     10.16 o 
   4   2   4     1817.08     1793.07     22.85 o 
   5   2   4        0.63        2.14      2.39 o 
   6   2   4       38.21       57.50      7.88 o 
   7   2   4      633.98      636.54     22.91 o 
 -10   3   4      360.17      390.60     18.08 o 
  -9   3   4     1856.42     1923.84     37.67 o 
  -8   3   4       93.75       78.56      8.38 o 
  -7   3   4       11.59        9.65      4.70 o 
  -6   3   4     2982.83     2931.47     40.98 o 
  -5   3   4      620.41      621.42     11.04 o 
  -4   3   4        0.65        1.49      2.89 o 
  -3   3   4     2886.25     2892.09     24.69 o 
  -2   3   4      221.97      249.77     13.64 o 
  -1   3   4      309.62      320.49     10.29 o 
   0   3   4     1999.59     2007.85     31.71 o 
   1   3   4      104.39       94.31      7.83 o 
   2   3   4      290.28      291.69     12.99 o 
   3   3   4      230.65      211.21     11.58 o 
   4   3   4      349.16      356.58     10.89 o 
   5   3   4      900.41      960.92     36.23 o 
   6   3   4      144.90      158.09     11.98 o 
 -10   4   4      399.27      387.47     18.11 o 
  -9   4   4       99.62       88.86      9.67 o 
  -8   4   4       97.75      103.09      9.69 o 
  -7   4   4      883.91      879.37     22.92 o 
  -6   4   4     2038.75     2071.82     28.33 o 
  -5   4   4       24.44       31.52      3.67 o 
  -4   4   4      231.52      212.12      6.88 o 
  -3   4   4     3246.02     3178.74     27.37 o 
  -2   4   4      129.12      130.92      5.06 o 
  -1   4   4       41.99       30.00      5.10 o 
   0   4   4     2594.42     2703.88     40.88 o 
   1   4   4      149.94      153.13     10.38 o 
   2   4   4      235.57      231.74     12.66 o 
   3   4   4      943.22      885.55     24.47 o 
   4   4   4        4.29        1.01      4.90 o 
   5   4   4       23.38       18.38      5.61 o 
 -10   5   4      543.18      484.73     20.49 o 
  -9   5   4       67.67       75.98      9.33 o 
  -8   5   4      172.96      192.54     12.43 o 
  -7   5   4     1511.55     1543.12     31.16 o 
  -6   5   4      975.47      988.91     16.21 o 
  -5   5   4       24.47       25.49      3.74 o 
  -4   5   4      335.17      321.31      8.74 o 
  -3   5   4      791.97      714.14     12.25 o 
  -2   5   4       27.23       27.80      5.33 o 
  -1   5   4      833.91      821.78     22.19 o 
   0   5   4      632.13      683.27     21.17 o 
   1   5   4      669.08      659.31     21.17 o 
   2   5   4       84.80       79.89      9.37 o 
   3   5   4     1022.29      964.72     27.22 o 
   4   5   4        1.18       -0.29      3.06 o 
 -10   6   4      312.19      298.84     17.16 o 
  -9   6   4       32.78       23.44      6.78 o 
  -8   6   4       55.35       32.24      6.95 o 
  -7   6   4     1417.07     1389.14     20.92 o 
  -6   6   4       67.18       72.15      5.52 o 
  -5   6   4      148.69      144.05      6.77 o 
  -4   6   4     2440.75     2497.79     41.61 o 
  -3   6   4      480.08      468.17     17.56 o 
  -2   6   4      107.06       95.87      9.21 o 
  -1   6   4     1618.19     1638.19     34.30 o 
   0   6   4       99.08       99.99     10.41 o 
   1   6   4      364.30      349.02     16.90 o 
   2   6   4      414.04      409.23     19.02 o 
  -9   7   4      204.24      238.94     15.23 o 
  -8   7   4      214.88      211.84     13.58 o 
  -7   7   4      141.15      130.62      8.80 o 
  -6   7   4      119.74      131.60      7.39 o 
  -5   7   4      182.91      179.81     11.97 o 
  -4   7   4     1526.96     1451.09     33.20 o 
  -3   7   4       37.54       38.27      7.38 o 
  -2   7   4       41.25       46.97      8.26 o 
  -1   7   4      898.20      875.36     26.73 o 
   0   7   4       16.13       11.64      6.26 o 
   1   7   4        6.38       11.02      5.97 o 
  -8   8   4      243.75      236.11     10.22 o 
  -7   8   4        2.09        3.96      3.36 o 
  -6   8   4      154.93      152.53     11.85 o 
  -5   8   4      293.62      279.78     15.73 o 
  -4   8   4       88.16       49.28      8.55 o 
  -3   8   4      242.55      222.22     14.58 o 
  -2   8   4       41.56       35.30      8.71 o 
  -1   8   4      420.58      435.77     20.86 o 
  -6   9   4       50.80       50.61      9.24 o 
  -5   9   4      320.97      358.59     19.03 o 
  -4   9   4        6.71        9.13      5.58 o 
  -3   9   4        4.92       -0.30      6.14 o 
   1 -10   5       39.95       46.75      6.56 o 
   2 -10   5      109.37      108.32      8.42 o 
   3 -10   5      194.19      254.63     11.12 o 
   4 -10   5       89.34      116.98      8.45 o 
   5 -10   5      248.22      231.26     14.94 o 
   6 -10   5        4.10       -1.59      5.19 o 
   7 -10   5      115.75      126.43     12.66 o 
   0  -9   5       51.23       49.08      7.17 o 
   1  -9   5        3.86        5.22      4.21 o 
   2  -9   5      968.02     1009.48     28.94 o 
   3  -9   5       64.78       81.65     10.47 o 
   4  -9   5      129.43      119.61     10.22 o 
   5  -9   5      167.81      193.68     12.89 o 
   6  -9   5        4.86        9.93      5.20 o 
   7  -9   5       82.98       73.34     10.06 o 
   8  -9   5      172.00      187.16     14.52 o 
  -1  -8   5      179.91      159.55     10.54 o 
   0  -8   5        0.58       -2.03      3.29 o 
   1  -8   5      434.96      429.30     16.44 o 
   2  -8   5      514.53      530.02     18.12 o 
   3  -8   5        4.57        7.67      3.86 o 
   4  -8   5       90.33      104.86      7.20 o 
   5  -8   5     1144.91     1119.87     20.24 o 
   6  -8   5        1.72        0.95      4.08 o 
   7  -8   5        7.10        4.41      4.56 o 
   8  -8   5      564.09      642.47     23.33 o 
   9  -8   5       13.71        7.37      5.81 o 
  -3  -7   5      103.12      102.77      9.05 o 
  -2  -7   5      549.98      559.30     18.24 o 
  -1  -7   5        1.71        6.26      3.59 o 
   0  -7   5       17.85       15.80      4.44 o 
   1  -7   5      479.83      489.32     16.51 o 
   2  -7   5      611.77      595.77     18.37 o 
   4  -7   5      298.68      284.96     10.00 o 
   5  -7   5     2381.86     2318.29     28.54 o 
   6  -7   5       20.95       11.02      4.58 o 
   7  -7   5       32.04       39.17      7.25 o 
   8  -7   5      352.35      324.26     15.99 o 
   9  -7   5       70.43       53.68      8.22 o 
  -5  -6   5      544.67      557.18     21.18 o 
  -4  -6   5        3.46       -2.66      7.45 o 
  -3  -6   5       17.91       29.04      4.13 o 
  -2  -6   5     1719.75     1648.19     26.95 o 
  -1  -6   5      210.86      207.20     10.48 o 
   0  -6   5      214.62      194.72      9.88 o 
   1  -6   5      640.55      694.17     18.67 o 
   2  -6   5      283.00      296.19     12.41 o 
   3  -6   5       10.27       19.44      5.08 o 
   4  -6   5      680.83      686.55     11.33 o 
   5  -6   5      651.48      578.39     14.43 o 
   6  -6   5      231.23      214.11      8.33 o 
   7  -6   5      275.06      291.82     10.04 o 
   8  -6   5      435.45      398.66     12.14 o 
   9  -6   5        3.36       -2.30      2.30 o 
  -6  -5   5       95.23       80.96     10.35 o 
  -5  -5   5      348.96      364.64     11.21 o 
  -4  -5   5      298.33      288.16      9.47 o 
  -3  -5   5      481.57      487.87     11.35 o 
  -2  -5   5     1594.48     1540.98     19.17 o 
  -1  -5   5      120.23      135.80      5.40 o 
   0  -5   5       21.25       28.16      4.76 o 
   1  -5   5     6767.38     6448.16     64.26 o 
   2  -5   5       24.27       36.87      3.62 o 
   3  -5   5       27.84       22.22      7.84 o 
   4  -5   5     1789.14     1844.66     18.24 o 
   5  -5   5      652.09      577.72     12.38 o 
   6  -5   5      202.91      189.82      7.72 o 
   7  -5   5     1099.31     1089.84     23.48 o 
   8  -5   5      114.27      109.76      6.77 o 
   9  -5   5        1.90       10.32      4.93 o 
  -7  -4   5      166.16      166.86     13.64 o 
  -6  -4   5     1335.57     1308.37     21.46 o 
  -5  -4   5       39.01       36.65      4.56 o 
  -4  -4   5     1020.56     1033.23     16.68 o 
  -3  -4   5      407.21      406.26      9.71 o 
  -2  -4   5     1209.02     1166.23     15.31 o 
  -1  -4   5     2184.56     2205.61     20.33 o 
   0  -4   5     1154.19     1032.90     13.73 o 
   1  -4   5     1565.25     1498.82     17.21 o 
   2  -4   5      180.63      196.06     16.10 o 
   3  -4   5      497.80      459.43     11.56 o 
   4  -4   5     2888.71     2884.45     22.97 o 
   5  -4   5       16.41       18.59      3.13 o 
   6  -4   5      531.97      545.80     12.20 o 
   7  -4   5     1512.96     1577.79     22.05 o 
   8  -4   5        0.19        1.20      3.99 o 
   9  -4   5        5.15       17.04      5.94 o 
  -7  -3   5      117.62      120.25      7.57 o 
  -6  -3   5     1327.30     1303.76     23.29 o 
  -5  -3   5       31.09       37.31      6.24 o 
  -4  -3   5       19.33       14.94      3.09 o 
  -3  -3   5     1136.70     1193.86     15.91 o 
  -2  -3   5       70.40       71.88      5.76 o 
  -1  -3   5      515.49      452.47      6.33 o 
   0  -3   5     2664.96     2467.76     33.32 o 
   1  -3   5       51.24       22.93      4.30 o 
   2  -3   5      223.59      255.98      8.38 o 
   3  -3   5     2295.41     2331.35     32.57 o 
   4  -3   5      899.87      964.42     11.91 o 
   5  -3   5       46.66       46.14      4.05 o 
   6  -3   5      869.07      880.56     15.20 o 
   7  -3   5      890.72      940.80     25.17 o 
   8  -3   5      108.07      106.16      9.78 o 
   9  -3   5       45.03       64.41      8.91 o 
  -8  -2   5       30.70       13.91      4.21 o 
  -7  -2   5      758.24      749.78     16.08 o 
  -6  -2   5     1511.47     1525.17     21.65 o 
  -5  -2   5        1.16        4.23      2.63 o 
  -4  -2   5     1859.23     1803.02     22.95 o 
  -3  -2   5     2509.01     2708.22     24.50 o 
  -2  -2   5       12.66       17.48      1.71 o 
  -1  -2   5      362.61      413.13     13.31 o 
   0  -2   5     2352.32     2659.94     22.63 o 
   1  -2   5        1.55        7.00      1.77 o 
   2  -2   5        6.35       10.64      2.10 o 
   3  -2   5     3981.14     4257.87     49.60 o 
   4  -2   5       11.47       22.41      2.89 o 
   5  -2   5       23.82       24.37      5.13 o 
   6  -2   5     1101.50     1168.29     27.21 o 
   7  -2   5      994.33      971.11     25.88 o 
   8  -2   5      198.56      212.13     13.12 o 
  -8  -1   5       62.64       68.16     10.34 o 
  -7  -1   5      922.39      961.07     17.70 o 
  -6  -1   5      406.96      397.61     10.86 o 
  -5  -1   5       63.03       54.08      4.56 o 
  -4  -1   5     2120.97     2181.48     22.63 o 
  -3  -1   5     1009.78      949.72     19.93 o 
  -2  -1   5       47.20       36.93      2.69 o 
  -1  -1   5     2766.35     3126.99     24.64 o 
   0  -1   5     4107.58     4513.37     33.41 o 
   1  -1   5      917.46     1009.82     12.69 o 
   2  -1   5      370.30      413.15     14.82 o 
   3  -1   5     2214.32     2346.49     15.31 o 
   4  -1   5        0.57        2.29      1.91 o 
   5  -1   5        4.56        1.59      3.42 o 
   6  -1   5     2141.04     2204.60     39.04 o 
   7  -1   5       42.37       49.04      7.54 o 
   8  -1   5        1.19        4.53      4.58 o 
  -9   0   5        0.72       -0.16      6.90 o 
  -8   0   5       83.37       73.17      6.33 o 
  -7   0   5     1570.89     1557.11     22.41 o 
  -6   0   5       72.16       72.23      5.43 o 
  -5   0   5       32.23       47.79      4.32 o 
  -4   0   5     3137.72     3114.81     40.04 o 
  -3   0   5      250.78      252.15      5.99 o 
  -2   0   5       11.71       18.55      2.27 o 
  -1   0   5     5428.89     6070.04     39.28 o 
   0   0   5      904.54      646.75     14.42 o 
   1   0   5     2336.13     2264.32     19.71 o 
   2   0   5     1492.63     1380.09     14.86 o 
   3   0   5     1183.17     1241.39     25.52 o 
   4   0   5      910.54     1005.50     15.36 o 
   5   0   5       39.42       35.13      3.85 o 
   6   0   5      619.32      661.16     14.34 o 
   7   0   5      140.08      149.15     11.29 o 
  -9   1   5      101.81      129.65     11.29 o 
  -8   1   5     1044.43      995.19     26.56 o 
  -7   1   5      316.36      280.82     13.38 o 
  -6   1   5      356.61      344.52     14.01 o 
  -5   1   5      306.74      356.37     13.57 o 
  -4   1   5     6249.04     6675.22     49.06 o 
  -3   1   5      749.54      650.98     10.33 o 
  -2   1   5      515.66      503.08      9.03 o 
  -1   1   5     3017.16     3123.69     24.91 o 
   0   1   5      119.18       84.37      3.83 o 
   1   1   5      183.57      152.57      4.54 o 
   2   1   5     3638.83     3478.18     45.59 o 
   3   1   5        2.18        4.12      3.62 o 
   4   1   5      118.69      128.16     10.96 o 
   5   1   5      584.18      615.96     13.66 o 
   6   1   5       17.49       23.91      5.75 o 
  -9   2   5       26.13       29.79      6.72 o 
  -8   2   5      596.20      607.03     20.86 o 
  -7   2   5       22.26       20.37      5.78 o 
  -6   2   5      229.24      218.61     11.69 o 
  -5   2   5     2292.86     2233.98     34.44 o 
  -4   2   5      385.58      425.62      9.02 o 
  -3   2   5      730.72      705.40     18.46 o 
  -2   2   5     1089.58     1115.17     14.14 o 
  -1   2   5      399.29      389.23      7.86 o 
   0   2   5      266.79      235.52     10.70 o 
   1   2   5     1015.60      978.72     22.38 o 
   2   2   5     1590.07     1631.87     30.83 o 
   3   2   5      455.47      419.95     16.13 o 
   4   2   5       51.35       53.84      4.89 o 
   5   2   5     1021.36     1090.34     19.60 o 
   6   2   5        2.26       -3.11      3.11 o 
  -9   3   5      121.19      137.40     11.65 o 
  -8   3   5      702.17      718.75     22.52 o 
  -7   3   5       19.39       21.24      5.55 o 
  -6   3   5       32.10       30.29      5.84 o 
  -5   3   5     2700.29     2585.14     45.01 o 
  -4   3   5        0.47        3.57      3.15 o 
  -3   3   5        1.13        3.96      2.12 o 
  -2   3   5      703.24      696.47     13.25 o 
  -1   3   5      403.07      431.99     14.53 o 
   0   3   5       22.35       12.86      4.05 o 
   1   3   5      313.44      328.98     14.26 o 
   2   3   5       93.28       74.01      8.07 o 
   3   3   5       67.41       72.16      8.46 o 
   4   3   5      344.54      337.98     11.09 o 
   5   3   5      319.05      274.80     10.53 o 
  -9   4   5      179.06      228.45     13.96 o 
  -8   4   5      862.35      918.73     25.38 o 
  -7   4   5       64.73       69.70      8.42 o 
  -6   4   5      190.82      184.98     11.02 o 
  -5   4   5      280.34      261.39      8.14 o 
  -4   4   5      487.52      442.56     10.03 o 
  -3   4   5      779.43      718.92     12.23 o 
  -2   4   5     2747.93     2832.33     42.10 o 
  -1   4   5        1.34       -0.89      2.93 o 
   0   4   5      296.22      294.70     13.97 o 
   1   4   5      510.25      471.76     18.04 o 
   2   4   5       92.08      111.55     10.31 o 
   3   4   5      217.03      222.61     13.57 o 
   4   4   5      583.16      560.16     21.66 o 
  -9   5   5      373.04      351.73     17.55 o 
  -8   5   5       11.30       16.54      5.93 o 
  -7   5   5      223.76      221.11     12.88 o 
  -6   5   5       94.24      107.28      6.01 o 
  -5   5   5      312.98      310.53      9.25 o 
  -4   5   5      141.92      122.15     13.77 o 
  -3   5   5      287.25      258.07     12.64 o 
  -2   5   5     1766.28     1738.42     33.97 o 
  -1   5   5        5.07       11.52      4.56 o 
   0   5   5       51.24       63.19      8.41 o 
   1   5   5     1304.05     1208.30     30.75 o 
   2   5   5      256.77      268.33     15.66 o 
   3   5   5        0.44        0.10      4.79 o 
  -9   6   5      368.77      355.76     18.01 o 
  -8   6   5        1.21       -0.59      4.89 o 
  -7   6   5      213.30      210.95     13.06 o 
  -6   6   5      186.59      170.37      8.94 o 
  -5   6   5        1.29       -2.13      2.13 o 
  -4   6   5      369.44      361.89     15.85 o 
  -3   6   5      241.29      227.79     12.93 o 
  -2   6   5        8.48       13.52      5.20 o 
  -1   6   5      345.98      342.77     16.75 o 
   0   6   5      474.68      482.89     20.03 o 
   1   6   5     1060.71     1087.41     30.88 o 
   2   6   5      170.31      187.56     14.42 o 
  -8   7   5      194.72      219.87     14.52 o 
  -7   7   5      209.84      234.21      9.68 o 
  -6   7   5     1110.74     1026.92     27.94 o 
  -5   7   5      145.97      123.40     11.06 o 
  -4   7   5      209.73      201.02     13.09 o 
  -3   7   5      872.44      861.55     26.90 o 
  -2   7   5       19.88       27.70      6.89 o 
  -1   7   5      190.54      200.15     14.20 o 
   0   7   5      627.46      634.26     24.41 o 
  -7   8   5      306.08      318.88     16.58 o 
  -6   8   5      368.55      313.14     16.78 o 
  -5   8   5       28.08       32.60      7.18 o 
  -4   8   5       83.81       91.94     11.27 o 
  -3   8   5      573.75      507.61     21.93 o 
  -2   8   5       13.88       28.09      7.93 o 
   2 -10   6        0.73        1.07      4.60 o 
   3 -10   6      275.61      303.19     18.69 o 
   4 -10   6      722.68      828.44     28.34 o 
   5 -10   6       31.60       40.18      6.05 o 
   6 -10   6      300.19      299.58     17.40 o 
   7 -10   6      767.88      732.13     26.75 o 
  -1  -9   6        1.85        2.32      4.25 o 
   0  -9   6      641.86      635.85     21.83 o 
   1  -9   6       26.01       17.56      5.72 o 
   2  -9   6       94.70      104.78     10.32 o 
   3  -9   6      980.68     1046.15     35.71 o 
   4  -9   6      105.92      100.16      7.91 o 
   5  -9   6        1.18        1.33      5.26 o 
   6  -9   6     1347.30     1234.27     32.04 o 
   7  -9   6      769.54      780.07     26.36 o 
   8  -9   6       30.76       38.90      8.51 o 
  -2  -8   6      162.98      177.24     11.61 o 
  -1  -8   6      355.70      360.25     16.10 o 
   0  -8   6      598.63      533.05     19.25 o 
   1  -8   6      141.62      133.31      9.86 o 
   2  -8   6       32.66       43.60      6.98 o 
   4  -8   6        3.26        4.88      3.55 o 
   5  -8   6       28.12       43.23      5.62 o 
   6  -8   6      567.00      497.28     19.45 o 
   7  -8   6      123.64      109.78     10.90 o 
   8  -8   6        6.52        8.03      5.23 o 
  -3  -7   6       50.36       56.43      7.68 o 
  -2  -7   6      126.91      137.78      9.99 o 
  -1  -7   6      693.02      630.02     19.64 o 
   0  -7   6      165.25      156.13     10.24 o 
   1  -7   6      132.86      123.33      9.62 o 
   2  -7   6      536.08      504.26     17.73 o 
   3  -7   6     1067.70     1011.41     25.13 o 
   4  -7   6       57.44       53.82      5.44 o 
   5  -7   6       59.11       56.83      5.80 o 
   6  -7   6      840.57      784.09     16.54 o 
   7  -7   6       17.21       20.73      4.19 o 
   8  -7   6       37.10       42.17     10.09 o 
   9  -7   6      413.44      376.31     13.04 o 
  -4  -6   6      841.15      900.92     25.36 o 
  -3  -6   6       51.05       63.35      7.92 o 
  -2  -6   6      106.87      106.95      9.11 o 
  -1  -6   6     1631.47     1505.79     29.63 o 
   0  -6   6        4.34        5.98      3.39 o 
   1  -6   6      269.28      245.28     11.97 o 
   2  -6   6      769.51      788.84     21.05 o 
   3  -6   6     1082.15     1068.73     17.30 o 
   4  -6   6      170.56      150.88     12.61 o 
   5  -6   6      314.35      289.93      7.92 o 
   6  -6   6      527.69      509.32     12.86 o 
   7  -6   6        0.77       -0.85      2.51 o 
   8  -6   6      179.52      161.92      8.21 o 
   9  -6   6      232.37      223.57     14.39 o 
  -5  -5   6      332.05      325.49     11.38 o 
  -4  -5   6     2029.49     2180.36     38.86 o 
  -3  -5   6       41.75       46.47      6.60 o 
  -2  -5   6      444.26      407.28     15.33 o 
  -1  -5   6     1369.75     1355.13     27.32 o 
   0  -5   6       23.77       25.59      4.74 o 
   1  -5   6       63.36       56.40      5.03 o 
   2  -5   6     1453.81     1404.15     18.81 o 
   3  -5   6        1.43        0.62      1.89 o 
   4  -5   6        0.56        2.86      2.66 o 
   5  -5   6     2436.52     2482.20     39.71 o 
   6  -5   6       47.79       45.28      4.65 o 
   7  -5   6       76.52       72.06      5.76 o 
   8  -5   6      653.48      667.21     23.27 o 
   9  -5   6      220.97      250.17     15.33 o 
  -6  -4   6        5.65        1.95      3.79 o 
  -5  -4   6     1395.97     1362.17     21.04 o 
  -4  -4   6      391.44      382.16     16.07 o 
  -3  -4   6       46.07       48.08      6.45 o 
  -2  -4   6     2409.75     2382.14     36.88 o 
  -1  -4   6     2095.17     2143.38     21.80 o 
   0  -4   6      270.96      252.49      7.27 o 
   1  -4   6     2392.49     2203.06     22.94 o 
   2  -4   6     1937.84     2188.88     23.46 o 
   3  -4   6        6.23        9.16      2.41 o 
   4  -4   6      164.16      166.83      5.56 o 
   5  -4   6     2322.31     2287.71     25.90 o 
   6  -4   6        0.64        0.27      3.29 o 
   7  -4   6      131.54      159.88     11.46 o 
   8  -4   6     1203.93     1260.18     31.95 o 
   9  -4   6        1.76        7.66      5.39 o 
  -7  -3   6       47.46       46.57     12.48 o 
  -6  -3   6        0.29        0.89      3.11 o 
  -5  -3   6     1087.78     1044.11     17.60 o 
  -4  -3   6       18.47       25.45      4.23 o 
  -3  -3   6       13.24       18.29      5.46 o 
  -2  -3   6      692.52      779.07     15.82 o 
  -1  -3   6      350.18      372.38      8.28 o 
   0  -3   6       34.56       55.33      3.76 o 
   1  -3   6     3254.35     3205.95     28.01 o 
   2  -3   6      202.54      173.44      6.22 o 
   3  -3   6      129.21      183.17      6.55 o 
   4  -3   6      984.42     1015.94     17.91 o 
   5  -3   6      765.43      753.96     13.83 o 
   6  -3   6      478.22      477.60     17.98 o 
   7  -3   6      522.72      521.23     19.88 o 
   8  -3   6      736.98      792.38     25.64 o 
  -7  -2   6        7.71        6.12      3.53 o 
  -6  -2   6      705.63      671.14     14.66 o 
  -5  -2   6      112.49      114.43      6.42 o 
  -4  -2   6       32.34       36.67      4.09 o 
  -3  -2   6      269.76      290.78      7.96 o 
  -2  -2   6     2989.07     3106.23     26.02 o 
  -1  -2   6      674.90      601.65     10.39 o 
   0  -2   6      136.77      170.60      7.51 o 
   1  -2   6     1222.63     1317.13     17.90 o 
   2  -2   6       14.87       21.13      2.83 o 
   3  -2   6      812.61      842.15     13.37 o 
   4  -2   6      603.29      589.36      9.25 o 
   5  -2   6        6.00        9.52      4.35 o 
   6  -2   6      246.93      242.19     13.39 o 
   7  -2   6       20.75       25.03      6.57 o 
   8  -2   6       24.34       32.45      7.14 o 
  -8  -1   6       83.40      119.55      7.81 o 
  -7  -1   6       46.27       55.89      5.82 o 
  -6  -1   6     1016.02     1072.84     18.14 o 
  -5  -1   6      402.31      395.37     11.33 o 
  -4  -1   6       41.82       53.38      6.63 o 
  -3  -1   6     1500.06     1564.02     27.39 o 
  -2  -1   6     2278.52     2152.76     20.78 o 
  -1  -1   6        3.06        1.59      1.47 o 
   0  -1   6      228.66      225.09      6.50 o 
   1  -1   6     1766.72     1736.42     18.72 o 
   2  -1   6       19.91       17.77      5.00 o 
   3  -1   6      346.83      409.38     15.10 o 
   4  -1   6      538.90      563.64     18.51 o 
   5  -1   6       50.03       65.40      7.94 o 
   6  -1   6      170.09      203.16     12.63 o 
   7  -1   6      198.76      197.53     13.26 o 
  -8   0   6       33.68       47.97      7.89 o 
  -7   0   6       37.48       55.68      7.53 o 
  -6   0   6      910.45      974.63     24.40 o 
  -5   0   6       24.43       22.38      5.35 o 
  -4   0   6       31.81       30.91      5.55 o 
  -3   0   6     2726.23     2711.20     24.07 o 
  -2   0   6      120.63      109.65      8.35 o 
  -1   0   6      513.66      566.18     10.07 o 
   0   0   6     1353.47     1213.40     19.95 o 
   1   0   6     2814.40     2970.25     25.33 o 
   2   0   6      117.09       81.32      7.43 o 
   3   0   6      685.55      705.33     20.59 o 
   4   0   6      259.18      272.79     13.61 o 
   5   0   6       18.44       23.91      5.84 o 
   6   0   6       50.72       43.80      7.48 o 
  -9   1   6      266.64      236.54     14.71 o 
  -8   1   6      485.98      516.08     20.01 o 
  -7   1   6      241.12      221.14     12.64 o 
  -6   1   6     1467.91     1437.53     30.05 o 
  -5   1   6       87.16       87.73      8.25 o 
  -4   1   6       12.80       23.63      5.12 o 
  -3   1   6     1085.90     1125.80     15.03 o 
  -2   1   6       71.46       77.51      4.30 o 
  -1   1   6        0.01        1.87      3.73 o 
   0   1   6     1873.35     1832.95     18.95 o 
   1   1   6      118.69      130.71      8.62 o 
   2   1   6       12.69       11.94      4.37 o 
   3   1   6      394.58      388.42     15.77 o 
   4   1   6      148.95      137.13     10.68 o 
   5   1   6       24.70       12.93      5.85 o 
   6   1   6      676.19      658.15     23.69 o 
  -9   2   6      185.99      194.59     13.25 o 
  -8   2   6       23.71       18.02      5.57 o 
  -7   2   6      601.54      571.72     19.94 o 
  -6   2   6      424.76      389.57     15.69 o 
  -5   2   6      317.80      344.86     13.93 o 
  -4   2   6      104.61      105.36     10.85 o 
  -3   2   6      718.19      842.30     13.42 o 
  -2   2   6        1.17        0.58      1.75 o 
  -1   2   6      635.29      705.90     11.53 o 
   0   2   6     1572.19     1650.63     30.58 o 
   1   2   6        7.85        2.35      3.19 o 
   2   2   6       18.19       12.10      5.09 o 
   3   2   6     1461.75     1392.79     31.32 o 
   4   2   6       11.81        8.84      3.18 o 
   5   2   6        0.01        5.26      4.69 o 
  -9   3   6        0.95       -4.48      4.99 o 
  -8   3   6        8.21       27.51      6.76 o 
  -7   3   6      405.01      421.05     17.40 o 
  -6   3   6       53.64       76.98      8.41 o 
  -5   3   6     1053.26     1054.46     24.01 o 
  -4   3   6      739.24      763.65     25.85 o 
  -3   3   6       10.36       10.26      2.60 o 
  -2   3   6      140.78      129.92      8.84 o 
  -1   3   6      231.60      263.19     12.54 o 
   0   3   6      563.29      533.55     18.14 o 
   1   3   6      399.92      369.92     15.77 o 
   2   3   6      668.28      677.30     22.12 o 
   3   3   6     1553.94     1562.67     35.47 o 
   4   3   6       60.83       79.67      6.45 o 
  -9   4   6       15.16       17.32      6.73 o 
  -8   4   6       33.48       50.45      7.87 o 
  -7   4   6      929.96      974.97     25.69 o 
  -6   4   6      155.56      134.51      9.93 o 
  -5   4   6       16.45       16.36      3.14 o 
  -4   4   6     1349.57     1417.53     19.36 o 
  -3   4   6      143.65      139.23      9.30 o 
  -2   4   6      576.46      500.67     17.37 o 
  -1   4   6      900.59      939.13     25.07 o 
   0   4   6        0.53       -1.74      3.16 o 
   1   4   6      142.83      145.64     11.82 o 
   2   4   6      974.63      859.38     26.14 o 
   3   4   6      202.87      235.69     14.84 o 
  -9   5   6      104.05      112.01     11.88 o 
  -8   5   6      564.61      543.36     20.60 o 
  -7   5   6      315.29      313.38     14.92 o 
  -6   5   6      144.52      124.66      9.80 o 
  -5   5   6     1388.42     1332.32     23.49 o 
  -4   5   6      957.55      954.89     24.89 o 
  -3   5   6      433.02      397.09     16.41 o 
  -2   5   6      235.15      224.23     12.70 o 
  -1   5   6     2134.59     2077.76     40.56 o 
   0   5   6       90.52       81.07      9.75 o 
   1   5   6       18.46       22.68      6.83 o 
   2   5   6     1023.37     1074.18     31.27 o 
  -8   6   6      968.31      916.28     26.69 o 
  -7   6   6       74.27       99.77      9.83 o 
  -6   6   6       34.43       32.62      6.03 o 
  -5   6   6      939.77      869.02     24.84 o 
  -4   6   6      302.04      283.40     14.74 o 
  -3   6   6      240.29      223.28     13.58 o 
  -2   6   6     1176.59     1102.11     29.99 o 
  -1   6   6      333.41      281.17     15.77 o 
   0   6   6        9.63       16.57      6.66 o 
   1   6   6      203.52      185.08     14.45 o 
  -6   7   6       86.80       93.13     10.01 o 
  -5   7   6      465.16      396.57     18.04 o 
  -4   7   6       19.14       13.31      5.29 o 
  -3   7   6       18.15       10.06      5.71 o 
  -2   7   6      607.63      564.98     22.88 o 
  -1   7   6        2.90        1.15      5.82 o 
   3 -10   7       47.61       54.08     11.04 o 
   4 -10   7      226.71      252.90     12.30 o 
   5 -10   7      344.47      374.75     25.41 o 
   0  -9   7        2.08        7.44      5.02 o 
   1  -9   7      631.66      676.59     23.52 o 
   2  -9   7       12.58        8.10      4.93 o 
   4  -9   7      842.97      922.62     32.44 o 
   5  -9   7      335.25      290.49     11.94 o 
   6  -9   7       31.91       14.95      6.29 o 
   7  -9   7       93.35      111.49     12.14 o 
  -2  -8   7      448.92      392.53     17.30 o 
  -1  -8   7      100.91      104.93     10.18 o 
   0  -8   7        5.94        3.27      4.30 o 
   1  -8   7      353.15      316.23     15.37 o 
   2  -8   7       27.51       28.82      6.26 o 
   3  -8   7       49.93       60.57      8.46 o 
   4  -8   7      810.34      837.24     31.83 o 
   5  -8   7        4.21       -0.79      3.13 o 
   6  -8   7       11.96       15.63      5.75 o 
   7  -8   7      339.33      307.75     16.60 o 
   8  -8   7      295.72      311.72     17.26 o 
  -3  -7   7      910.96      918.71     26.34 o 
  -2  -7   7      571.12      542.38     19.68 o 
  -1  -7   7        3.46       -0.19      3.63 o 
   0  -7   7      276.56      224.21     12.53 o 
   1  -7   7      999.78      999.38     25.98 o 
   2  -7   7      142.09      127.25     10.16 o 
   3  -7   7       39.38       37.44      6.98 o 
   4  -7   7      399.58      364.40      9.41 o 
   5  -7   7       24.06       20.77      3.23 o 
   6  -7   7       17.67       10.49      3.70 o 
   7  -7   7      532.96      500.01     14.17 o 
   8  -7   7        0.07        3.33      4.64 o 
  -4  -6   7        2.96        1.40      4.04 o 
  -3  -6   7     1842.01     1898.86     37.60 o 
  -2  -6   7      295.93      294.55     14.56 o 
  -1  -6   7       44.98       46.41      7.09 o 
   0  -6   7     1501.49     1447.83     30.25 o 
   1  -6   7      909.81      957.95     24.22 o 
   2  -6   7       20.71       23.32      3.60 o 
   3  -6   7     1051.40     1055.68     17.88 o 
   4  -6   7      153.24      138.92      5.81 o 
   5  -6   7      157.63      142.72      5.98 o 
   6  -6   7      261.85      233.84      9.17 o 
   7  -6   7      364.16      368.44     11.81 o 
   8  -6   7       84.92       71.72      9.36 o 
  -5  -5   7       67.90       49.89      7.80 o 
  -4  -5   7       40.44       42.69      6.95 o 
  -3  -5   7      856.23      857.25     23.88 o 
  -2  -5   7      110.48      125.64      9.98 o 
  -1  -5   7      184.37      169.73     10.34 o 
   0  -5   7     1630.61     1687.46     20.91 o 
   1  -5   7       47.55       35.57      3.83 o 
   2  -5   7      134.65      132.47      6.43 o 
   3  -5   7      877.04      878.98     15.87 o 
   4  -5   7       10.44        7.61      2.14 o 
   5  -5   7      120.54      133.99      7.89 o 
   6  -5   7      698.22      710.48     19.23 o 
   7  -5   7       20.92       20.42      5.74 o 
   8  -5   7       28.87       28.29      7.19 o 
  -6  -4   7      140.12      116.25     11.12 o 
  -5  -4   7       18.62       17.82      5.65 o 
  -4  -4   7      182.84      176.82     11.49 o 
  -3  -4   7       75.07       62.10      7.53 o 
  -2  -4   7      124.06      102.99      8.65 o 
  -1  -4   7      915.21      891.00     22.64 o 
   0  -4   7      353.44      355.72     11.83 o 
   1  -4   7       75.65       77.17      4.91 o 
   2  -4   7      284.34      284.44      8.67 o 
   3  -4   7     1086.82     1052.21     16.99 o 
   4  -4   7      122.15      117.43      5.04 o 
   5  -4   7        1.01        3.99      1.96 o 
   6  -4   7      495.21      506.65     19.62 o 
   7  -4   7       22.11       39.19      7.37 o 
   8  -4   7      196.10      180.87     13.61 o 
  -6  -3   7        1.76        1.44      3.22 o 
  -5  -3   7       55.12       44.58      7.15 o 
  -4  -3   7      858.59      852.13     23.30 o 
  -3  -3   7        0.26       -2.74      2.74 o 
  -2  -3   7       18.20       12.66      4.66 o 
  -1  -3   7      958.91      990.47     14.88 o 
   0  -3   7      332.83      307.32      8.37 o 
   1  -3   7      397.08      396.52      9.58 o 
   2  -3   7      315.40      290.25      8.55 o 
   3  -3   7     1531.22     1610.26     20.85 o 
   4  -3   7       14.40       18.81      3.48 o 
   5  -3   7       75.40       90.11      8.84 o 
   6  -3   7      393.76      409.49     17.88 o 
   7  -3   7        3.58        8.07      4.57 o 
   8  -3   7        4.10        9.46      5.59 o 
  -7  -2   7      428.14      423.96     21.27 o 
  -6  -2   7      323.18      327.44     10.95 o 
  -5  -2   7       47.82       50.93      5.08 o 
  -4  -2   7      772.16      752.78     21.37 o 
  -3  -2   7       31.88       29.96      5.87 o 
  -2  -2   7      248.22      199.60     10.64 o 
  -1  -2   7     1595.40     1478.29     19.15 o 
   0  -2   7      185.65      167.82     16.28 o 
   1  -2   7       68.16       70.97      4.99 o 
   2  -2   7     1297.39     1349.65     17.97 o 
   3  -2   7      554.74      550.92     11.46 o 
   4  -2   7      511.29      486.75     17.94 o 
   5  -2   7      478.50      455.74     18.21 o 
   6  -2   7      687.91      676.12     23.23 o 
   7  -2   7       28.32       35.79      7.61 o 
  -7  -1   7       74.25       91.70      9.99 o 
  -6  -1   7      199.74      169.47     11.30 o 
  -5  -1   7     1758.69     1865.62     35.01 o 
  -4  -1   7     1202.92     1221.06     26.75 o 
  -3  -1   7      982.50      978.43     22.75 o 
  -2  -1   7       49.17       31.76      3.40 o 
  -1  -1   7     4305.06     4356.03     37.05 o 
   0  -1   7      229.45      185.23      6.54 o 
   1  -1   7       31.67       26.84      3.11 o 
   2  -1   7     1754.78     1801.13     32.97 o 
   3  -1   7        1.71        2.06      2.87 o 
   4  -1   7      213.53      253.41     13.61 o 
   5  -1   7      817.39      849.22     25.76 o 
   6  -1   7       11.31       13.91      5.57 o 
   7  -1   7        0.75       15.99      6.40 o 
  -8   0   7     1476.27     1586.30     36.94 o 
  -7   0   7        1.84        2.96      3.73 o 
  -6   0   7       16.24       13.75      5.57 o 
  -5   0   7     1138.79     1231.56     27.97 o 
  -4   0   7      149.41      162.51     10.27 o 
  -3   0   7      762.45      752.42     19.32 o 
  -2   0   7     2089.44     2132.55     22.62 o 
  -1   0   7      440.93      481.85     11.38 o 
   0   0   7        2.49        0.75      1.66 o 
   1   0   7     1888.14     1949.99     34.44 o 
   2   0   7     1022.87     1036.76     25.51 o 
   3   0   7      463.47      460.84     17.88 o 
   4   0   7     1358.90     1388.25     32.60 o 
   5   0   7     1250.98     1291.07     32.41 o 
   6   0   7       76.88      116.43     11.62 o 
  -8   1   7      356.57      369.61     17.55 o 
  -7   1   7      246.64      295.89     15.30 o 
  -6   1   7      100.61      112.79      9.99 o 
  -5   1   7      579.04      583.87     18.76 o 
  -4   1   7     1260.82     1247.78     26.11 o 
  -3   1   7        0.19        1.54      2.29 o 
  -2   1   7     1143.41     1223.48     17.95 o 
  -1   1   7       99.30      104.03      5.23 o 
   0   1   7      487.31      470.57     16.18 o 
   1   1   7     1674.31     1699.90     32.60 o 
   2   1   7       10.36        6.96      4.17 o 
   3   1   7       85.44      110.07     10.27 o 
   4   1   7     1425.31     1416.40     34.23 o 
   5   1   7      353.45      372.98     18.38 o 
  -8   2   7      215.42      199.60     13.73 o 
  -7   2   7      189.63      215.94     13.38 o 
  -6   2   7      379.25      354.81     15.93 o 
  -5   2   7      275.54      253.25     12.66 o 
  -4   2   7        8.29       12.23      4.73 o 
  -3   2   7      539.30      563.05     14.19 o 
  -2   2   7       28.58       30.98      3.55 o 
  -1   2   7      600.31      581.39     18.21 o 
   0   2   7       24.47       20.27      5.19 o 
   1   2   7      769.26      834.80     24.01 o 
   2   2   7      308.62      299.03     15.11 o 
   3   2   7      104.87      119.08     11.10 o 
   4   2   7      734.03      694.53     24.86 o 
  -8   3   7       21.35       22.15      6.50 o 
  -7   3   7      130.84      129.81     11.17 o 
  -6   3   7     1194.41     1152.53     27.68 o 
  -5   3   7       74.62       76.20      8.02 o 
  -4   3   7       40.61       32.08      3.98 o 
  -3   3   7     2043.91     2122.65     36.43 o 
  -2   3   7      382.49      403.75     15.83 o 
  -1   3   7      152.27      132.21      9.88 o 
   0   3   7      801.62      685.63     21.80 o 
   1   3   7      810.90      810.95     24.70 o 
   2   3   7       27.71       36.82      7.35 o 
   3   3   7       15.13        6.60      4.76 o 
   4   3   7      554.51      535.61     23.01 o 
  -8   4   7       34.18       21.45      7.05 o 
  -7   4   7       79.17      100.95     10.18 o 
  -6   4   7      959.53     1017.03     25.97 o 
  -5   4   7        4.28       -0.87      4.05 o 
  -4   4   7       61.09       54.79      7.18 o 
  -3   4   7     1357.77     1390.69     30.93 o 
  -2   4   7      128.09      125.16     10.42 o 
  -1   4   7       62.56       55.21      8.03 o 
   0   4   7     1109.77     1095.38     29.44 o 
   1   4   7      279.72      295.22     15.87 o 
   2   4   7       68.86       78.17     10.53 o 
  -8   5   7        7.51        7.97      6.21 o 
  -7   5   7      392.79      412.25     17.92 o 
  -6   5   7      664.33      773.04     23.03 o 
  -5   5   7      133.15      121.17      9.54 o 
  -4   5   7      448.26      465.73     18.18 o 
  -3   5   7      921.38      962.92     26.80 o 
  -2   5   7        5.26       -3.85      3.85 o 
  -1   5   7       28.20       47.25      8.28 o 
   0   5   7      822.45      810.55     26.89 o 
   1   5   7        3.16       12.59      6.29 o 
  -5   6   7        1.00        3.49      4.28 o 
  -4   6   7      372.23      303.63     15.95 o 
  -3   6   7      530.70      451.89     19.42 o 
  -2   6   7        9.32        2.78      5.49 o 
  -1   6   7      363.37      361.89     18.66 o 
   1  -9   8        0.29        6.94      4.93 o 
   2  -9   8      656.05      629.98     23.59 o 
   3  -9   8      146.81      142.80     12.62 o 
   4  -9   8        0.50        4.62      5.10 o 
   5  -9   8      149.31      168.03     18.79 o 
  -1  -8   8      821.50      796.80     25.46 o 
   0  -8   8        4.13        3.14      4.57 o 
   1  -8   8       28.73       22.58      6.42 o 
   2  -8   8     1059.04      977.27     28.13 o 
   3  -8   8      137.05      141.11     11.89 o 
   4  -8   8        4.05        5.39      3.43 o 
   5  -8   8      283.24      282.59     11.50 o 
   6  -8   8      119.91      127.27      6.88 o 
  -2  -7   8       30.67       21.77      6.21 o 
  -1  -7   8      218.94      209.67     13.18 o 
   0  -7   8       93.20       85.38      9.43 o 
   1  -7   8       12.19       -2.11      3.88 o 
   2  -7   8      494.89      497.80     19.10 o 
   3  -7   8       40.33       51.55      5.36 o 
   4  -7   8       26.90       23.94      3.33 o 
   5  -7   8      275.92      244.37      8.23 o 
   6  -7   8       33.43       24.72      3.83 o 
   7  -7   8       43.93       46.04      6.42 o 
  -3  -6   8       51.37       53.53      8.25 o 
  -2  -6   8      608.04      669.89     22.29 o 
  -1  -6   8        8.26        3.52      3.94 o 
   0  -6   8       27.25       18.17      5.45 o 
   1  -6   8      434.28      454.84     21.03 o 
   2  -6   8      356.35      381.74     20.53 o 
   3  -6   8      798.96      801.10     16.25 o 
   4  -6   8      450.33      457.35     17.96 o 
   5  -6   8      354.72      319.38      9.03 o 
   6  -6   8       73.91       77.62      6.32 o 
   7  -6   8       12.26       13.70      5.15 o 
  -4  -5   8      237.48      222.38     13.78 o 
  -3  -5   8       71.01       97.96      9.79 o 
  -2  -5   8      850.84      865.44     24.90 o 
  -1  -5   8       19.37        9.99      5.08 o 
   0  -5   8        0.80       -1.79      3.52 o 
   1  -5   8     1265.05     1303.14     28.60 o 
   2  -5   8       10.77       12.05      5.44 o 
   3  -5   8        0.72        1.09      2.25 o 
   4  -5   8     1642.25     1668.21     34.65 o 
   5  -5   8      372.85      361.27      9.60 o 
   6  -5   8      117.38      121.17     10.77 o 
   7  -5   8      458.16      537.04     21.96 o 
  -5  -4   8        7.20       11.62      5.31 o 
  -4  -4   8      174.41      160.76     11.61 o 
  -3  -4   8      649.48      643.50     21.15 o 
  -2  -4   8      324.36      301.24     14.39 o 
  -1  -4   8      515.69      491.12     17.81 o 
   0  -4   8      162.78      167.27      6.83 o 
   1  -4   8     1183.31     1182.08     18.23 o 
   2  -4   8      108.12      105.69      5.88 o 
   3  -4   8       94.02       95.83      5.97 o 
   4  -4   8     1762.63     1780.70     21.99 o 
   5  -4   8        0.12        2.57      3.03 o 
   6  -4   8        0.30        5.81      4.15 o 
   7  -4   8      929.33      976.75     29.98 o 
  -6  -3   8      648.04      563.76     21.84 o 
  -5  -3   8        6.86        1.51      4.25 o 
  -4  -3   8       52.80       47.80      7.43 o 
  -3  -3   8     1436.08     1348.30     30.08 o 
  -2  -3   8        1.34       -3.19      3.19 o 
  -1  -3   8      766.89      746.43     20.59 o 
   0  -3   8      945.49      960.76     15.95 o 
   1  -3   8      496.42      452.72     19.27 o 
   2  -3   8       33.06       21.66      3.46 o 
   3  -3   8      231.22      216.40      8.11 o 
   4  -3   8      803.57      801.93     24.12 o 
   5  -3   8      263.37      267.61     14.65 o 
   6  -3   8      381.37      420.89     19.19 o 
   7  -3   8      478.81      425.91     20.20 o 
  -6  -2   8      931.14      963.99     27.81 o 
  -5  -2   8       57.33       47.82      7.90 o 
  -4  -2   8       45.50       45.26      7.41 o 
  -3  -2   8      992.86      996.85     25.10 o 
  -2  -2   8      276.03      265.62     12.80 o 
  -1  -2   8       12.42       12.61      2.81 o 
   0  -2   8     1490.52     1500.91     19.88 o 
   1  -2   8       45.31       56.82      7.23 o 
   2  -2   8       51.10       51.41      4.43 o 
   3  -2   8      710.10      651.95     20.93 o 
   4  -2   8       83.40       91.91      9.41 o 
   5  -2   8       22.72       11.02      5.41 o 
   6  -2   8      910.05      937.95     29.14 o 
  -7  -1   8      532.96      572.09     22.02 o 
  -6  -1   8      235.12      236.25     13.86 o 
  -5  -1   8      214.98      209.08     12.66 o 
  -4  -1   8      419.25      445.04     17.07 o 
  -3  -1   8      286.71      356.59     14.89 o 
  -2  -1   8       64.98       78.49      7.77 o 
  -1  -1   8      293.59      266.10     19.27 o 
   0  -1   8      399.35      440.68     10.67 o 
   1  -1   8      591.71      580.27     18.54 o 
   2  -1   8       27.84       28.66      5.74 o 
   3  -1   8      703.62      754.35     23.29 o 
   4  -1   8        8.23        7.99      4.37 o 
   5  -1   8       34.62       28.45      6.73 o 
   6  -1   8      652.57      730.60     26.63 o 
  -6   0   8       14.98       28.69      6.56 o 
  -5   0   8       59.16       69.41      8.43 o 
  -4   0   8      704.73      665.52     20.46 o 
  -3   0   8      978.20      983.96     23.62 o 
  -2   0   8        9.54        9.07      3.26 o 
  -1   0   8     1111.43     1205.21     29.07 o 
   0   0   8       35.30       40.05      6.17 o 
   1   0   8        3.81        8.18      3.71 o 
   2   0   8      332.06      332.16     15.57 o 
   3   0   8      360.96      357.85     16.68 o 
   4   0   8       29.30       22.56      6.00 o 
   5   0   8       69.03       88.94     10.58 o 
  -7   1   8      151.26      133.45     11.79 o 
  -6   1   8       19.62        6.50      5.03 o 
  -5   1   8      158.43      163.90     11.29 o 
  -4   1   8      763.55      715.31     20.79 o 
  -3   1   8      242.36      238.65     12.07 o 
  -2   1   8      332.78      346.15      9.65 o 
  -1   1   8     1699.35     1733.07     32.87 o 
   0   1   8      235.30      222.33     11.94 o 
   1   1   8       88.63       72.42      8.36 o 
   2   1   8     1518.96     1635.33     36.26 o 
   3   1   8      436.05      423.93     19.06 o 
   4   1   8       97.79       54.46      9.14 o 
  -7   2   8      164.91      176.63     12.62 o 
  -6   2   8       38.23       30.96      6.86 o 
  -5   2   8      149.47      159.74     10.99 o 
  -4   2   8     1082.90      996.93     24.22 o 
  -3   2   8      147.92      147.83      7.66 o 
  -2   2   8       49.29       41.37      6.50 o 
  -1   2   8     1422.82     1443.73     31.78 o 
   0   2   8      255.32      212.55     12.64 o 
   1   2   8        3.35       -2.71      2.88 o 
   2   2   8      997.57      880.25     26.86 o 
   3   2   8       21.80       23.76      7.18 o 
  -7   3   8      279.94      320.08     16.64 o 
  -6   3   8       30.34       39.48      7.51 o 
  -5   3   8     1095.27     1158.57     27.28 o 
  -4   3   8      237.45      234.73     12.10 o 
  -3   3   8       31.84       30.25      5.97 o 
  -2   3   8      458.47      399.59     16.67 o 
  -1   3   8      998.06      998.76     27.18 o 
   0   3   8      400.57      399.84     17.99 o 
   1   3   8      185.80      186.74     13.15 o 
   2   3   8      439.95      389.98     19.09 o 
  -7   4   8      153.13      147.01     12.17 o 
  -6   4   8       28.24       37.72      7.56 o 
  -4   4   8       41.38       35.76      6.53 o 
  -3   4   8       22.88       21.41      5.78 o 
  -2   4   8     1302.99     1216.14     31.43 o 
  -1   4   8      410.39      381.69     17.82 o 
   0   4   8       42.63       56.55      8.78 o 
   1   4   8      360.04      363.39     18.74 o 
  -4   5   8       28.13       17.07      5.42 o 
  -3   5   8      186.73      218.04     14.03 o 
  -2   5   8      664.29      620.42     23.70 o 
  -1   5   8        1.72       -1.59      4.41 o 
   1  -8   9       21.30       31.37      7.11 o 
   2  -8   9       31.30       18.93      6.73 o 
   3  -8   9      353.11      387.67     18.83 o 
   4  -8   9       17.84       13.89      8.51 o 
   5  -8   9       18.92       30.55      6.30 o 
  -1  -7   9      277.35      240.35     14.59 o 
   0  -7   9      573.08      532.46     20.63 o 
   1  -7   9      338.18      316.09     16.28 o 
   2  -7   9       40.31       30.45      4.70 o 
   3  -7   9      415.96      454.09     13.40 o 
   4  -7   9       38.26       53.26      7.67 o 
   5  -7   9       57.79       57.66      5.10 o 
   6  -7   9      723.21      652.28     13.92 o 
  -2  -6   9        1.50       -0.78      3.95 o 
  -1  -6   9      720.77      739.38     23.83 o 
   0  -6   9        8.45        9.54      5.20 o 
   1  -6   9       64.21       65.86      8.64 o 
   2  -6   9      630.95      661.07     15.20 o 
   3  -6   9      148.70      138.47      7.67 o 
   4  -6   9       92.44       90.31      9.41 o 
   5  -6   9      362.95      357.46      9.96 o 
   6  -6   9      243.41      224.19     14.42 o 
  -3  -5   9       23.70       24.57      6.44 o 
  -2  -5   9      259.88      301.28     15.41 o 
  -1  -5   9      520.12      480.73     18.82 o 
   0  -5   9        3.23       -1.76      3.78 o 
   1  -5   9        2.77        8.36      2.63 o 
   2  -5   9     1347.87     1395.99     21.92 o 
   3  -5   9      204.02      191.58      8.55 o 
   4  -5   9        0.34        1.79      3.30 o 
   5  -5   9      132.43      102.32     10.45 o 
   6  -5   9       90.30       96.01     10.60 o 
  -4  -4   9      507.27      466.96     19.81 o 
  -3  -4   9       90.14       97.39     10.21 o 
  -2  -4   9       66.64       74.18      9.10 o 
  -1  -4   9      179.90      183.02     12.11 o 
   0  -4   9      102.34      138.31     10.40 o 
   1  -4   9       44.16       39.58      4.46 o 
   2  -4   9      803.54      789.18     19.44 o 
   3  -4   9        2.75        3.33      2.56 o 
   4  -4   9       65.27       83.19      9.23 o 
   5  -4   9      494.02      498.88     20.79 o 
   6  -4   9      299.52      307.82     17.33 o 
  -5  -3   9      487.59      466.64     20.07 o 
  -4  -3   9        0.48        3.24      4.50 o 
  -3  -3   9      134.46      133.08     11.16 o 
  -2  -3   9      361.59      372.73     16.54 o 
  -1  -3   9      806.60      874.64     24.31 o 
   0  -3   9      248.19      249.95      8.67 o 
   1  -3   9       48.18       41.81      4.58 o 
   2  -3   9      199.76      205.78      8.36 o 
   3  -3   9       50.65       43.01      7.17 o 
   4  -3   9        2.92       11.04      4.84 o 
   5  -3   9      791.75      852.23     27.25 o 
   6  -3   9        4.52        7.02      5.49 o 
  -5  -2   9      898.22      971.57     28.20 o 
  -4  -2   9       55.18       37.62      7.22 o 
  -3  -2   9        0.05        3.23      4.64 o 
  -2  -2   9     1808.58     1878.97     35.55 o 
  -1  -2   9      407.26      379.38     15.53 o 
   0  -2   9        2.86        6.18      2.47 o 
   1  -2   9      483.57      470.64     26.57 o 
   2  -2   9      130.58      141.69     10.18 o 
   3  -2   9       88.63      114.98     10.29 o 
   4  -2   9      596.50      594.17     22.38 o 
   5  -2   9      102.83       94.61     10.86 o 
  -6  -1   9      133.84      155.92     12.96 o 
  -5  -1   9      602.88      625.51     22.06 o 
  -4  -1   9        8.47        8.97      4.86 o 
  -3  -1   9      693.17      693.95     21.60 o 
  -2  -1   9     1885.34     1978.37     36.02 o 
  -1  -1   9        3.42       11.19      2.92 o 
   0  -1   9      524.79      613.90     25.54 o 
   1  -1   9     2095.46     2091.42     39.23 o 
   2  -1   9      222.80      197.05     12.49 o 
   3  -1   9        5.65       -2.03      3.65 o 
   4  -1   9     1163.57     1246.18     33.98 o 
   5  -1   9       11.46       38.02      8.58 o 
  -6   0   9      787.81      810.19     25.76 o 
  -5   0   9      122.75      135.67     11.48 o 
  -4   0   9       50.37       36.87      7.02 o 
  -3   0   9      741.34      762.77     22.17 o 
  -2   0   9      274.80      279.08      9.28 o 
  -1   0   9       68.57       67.03      7.70 o 
   0   0   9     1034.31     1165.31     28.94 o 
   1   0   9     1162.77     1114.55     29.18 o 
   2   0   9       31.98       21.01      5.84 o 
   3   0   9      209.73      178.08     12.93 o 
   4   0   9      582.92      556.19     23.10 o 
  -6   1   9      764.82      710.84     23.92 o 
  -5   1   9       36.07       28.39      6.53 o 
  -4   1   9       26.84       26.17      6.47 o 
  -3   1   9     1185.41     1223.05     27.51 o 
  -2   1   9       14.73       14.94      4.33 o 
  -1   1   9       78.14       97.41      9.11 o 
   0   1   9     1218.52     1133.01     29.38 o 
   1   1   9      125.17      128.44     11.35 o 
   2   1   9       77.96       50.84      8.38 o 
   3   1   9      236.57      201.56     14.27 o 
  -6   2   9      127.21      113.40     11.04 o 
  -5   2   9       99.12       98.97      9.82 o 
  -4   2   9       95.91       74.35      8.62 o 
  -3   2   9     1187.68     1302.42     29.92 o 
  -2   2   9      143.24      149.27     10.87 o 
  -1   2   9       53.26       45.20      7.30 o 
   0   2   9      927.53      860.41     26.10 o 
   1   2   9        7.74       14.78      5.46 o 
   2   2   9       22.38       23.73      6.94 o 
  -6   3   9       39.08       52.42      8.54 o 
  -3   3   9      157.84      158.84     11.16 o 
  -2   3   9      101.54      123.66     11.19 o 
  -1   3   9      125.03      121.11     11.17 o 
   0   3   9      406.56      415.34     19.29 o 
   1   3   9       50.37       73.73      9.89 o 
  -3   4   9        0.39       -3.19      3.19 o 
  -2   4   9        1.48        5.58      4.57 o 
  -1   4   9      486.88      463.09     20.81 o 
   1  -7  10      250.65      263.69     16.05 o 
   2  -7  10        3.21        5.91      5.85 o 
   3  -7  10       32.35       22.52      9.94 o 
  -1  -6  10      118.98      106.03     11.26 o 
   0  -6  10      310.62      304.19     16.12 o 
   1  -6  10      684.78      635.91     23.10 o 
   2  -6  10       44.68       43.63      5.24 o 
   3  -6  10       73.45       85.92      9.98 o 
   4  -6  10      181.75      154.50     11.71 o 
  -2  -5  10       11.06        4.28      6.01 o 
  -1  -5  10        1.17       -1.25      4.48 o 
   0  -5  10     1416.80     1354.92     32.44 o 
   1  -5  10      219.46      261.24     14.68 o 
   2  -5  10       89.06       92.28      6.79 o 
   3  -5  10      315.19      375.51     12.17 o 
   4  -5  10      115.87      101.42     10.58 o 
  -3  -4  10     1018.02     1047.47     29.80 o 
  -2  -4  10       59.13       82.37     10.15 o 
  -1  -4  10      340.13      321.23     16.45 o 
   0  -4  10     1792.08     1827.40     36.81 o 
   1  -4  10       61.33       67.13     10.85 o 
   2  -4  10        8.74       10.23      3.48 o 
   3  -4  10     1206.77     1272.42     32.66 o 
   4  -4  10       75.90       69.57      9.47 o 
  -4  -3  10      744.53      786.46     26.31 o 
  -3  -3  10       75.25       53.32      8.82 o 
  -2  -3  10        1.67        5.03      4.51 o 
  -1  -3  10      551.75      498.00     19.09 o 
   0  -3  10      354.69      357.38     15.90 o 
   1  -3  10       59.81       78.29      5.99 o 
   2  -3  10     1307.45     1327.57     32.70 o 
   3  -3  10     1151.45     1203.25     32.25 o 
   4  -3  10       15.78       17.50      5.81 o 
  -4  -2  10      953.47     1013.97     29.15 o 
  -3  -2  10      113.25      176.82     12.73 o 
  -2  -2  10        0.64        3.63      4.89 o 
  -1  -2  10      497.87      542.20     19.93 o 
   0  -2  10        0.57        5.40      2.67 o 
   1  -2  10       68.02       71.15      8.25 o 
   2  -2  10      813.73      812.89     25.76 o 
   3  -2  10       54.56       59.92      8.75 o 
   4  -2  10       51.23       65.79      9.53 o 
  -5  -1  10      424.46      461.71     20.49 o 
  -4  -1  10      189.41      231.29     14.46 o 
  -3  -1  10        5.45       13.54      5.67 o 
  -2  -1  10      256.37      267.60     14.46 o 
  -1  -1  10      515.51      505.44     18.44 o 
   0  -1  10      128.66      158.35     11.25 o 
   1  -1  10      131.20      127.31     11.00 o 
   2  -1  10      355.85      303.97     16.31 o 
   3  -1  10       12.99        1.36      4.31 o 
  -5   0  10      408.76      395.20     18.67 o 
  -4   0  10       67.48       95.45     10.40 o 
  -3   0  10      145.92      143.26     11.39 o 
  -1   0  10      454.73      427.46     17.79 o 
   0   0  10        6.59       -1.95      3.55 o 
   1   0  10       50.37       42.52      7.63 o 
   2   0  10      645.48      661.79     24.67 o 
  -5   1  10      420.41      426.18     19.08 o 
  -4   1  10        0.10        0.23      5.05 o 
  -2   1  10      304.03      346.54     16.23 o 
  -1   1  10       20.05       29.93      6.10 o 
   0   1  10       27.97       22.88      6.00 o 
   1   1  10      293.54      234.29     15.08 o 
  -2   2  10      645.64      742.99     24.42 o 
  -1   2  10        7.26       26.20      6.39 o 
  -1  -4  11       27.57       38.40      8.41 o 
   0  -4  11        2.39        2.32      4.92 o 
   1  -4  11      277.36      362.43     17.47 o 
   2  -4  11       22.11       20.20      5.42 o 
  -1  -3  11       57.63       53.00      8.72 o 
   0  -3  11      140.96      127.61     11.25 o 
   1  -3  11      202.33      194.17     12.59 o 
   2  -3  11       87.90      131.90     11.46 o 
  -2  -2  11       12.65       31.00      7.45 o 
  -1  -2  11        9.02       12.46      6.11 o 
   1  -2  11       74.14       71.21      8.84 o 
   0  -1  11      468.27      462.73     19.84 o 
                                                 
